# Supplementary material for: Prevalence and predictive factors of nocturia in patients with obstructive sleep apnea syndrome: A retrospective cross-sectional study
Source: PLoS One. 2022 Apr 27;17(4):e0267441. doi: 10.1371/journal.pone.0267441 (PMC9045637; doi:10.1371/journal.pone.0267441)
Supplement: S1 Dataset — (XLSX) [file pone.0267441.s001.xlsx]

## Sheet: Sheet1
Supplementary 1 data
Patients No.	Sex	Age	Nocturia	Smoking frequency(Pack*year)	Alcohol intake (g/week)	Caffeine intake(cups/day)	Body mass index (kg/m2)	Hypertension	Diabetes mellitus	Dyslipidemia	Use of diuretics	Parkinson disease	Cardiovascular disease	Stroke	Chronic kidney disease	PSQI	ISI	ESS	K-BDI-II	Time in Bed(min)	Total sleep time(min)	Sleep latency(min)	REM sleep latency(min)	WASO(%)	N1/TST(%)	N2/TST(%)	N3/TST(%)	REM/TST(%)	Aroual index(/h)	sleep efficiency(%)	Apnea Index(/h)	Hypopnea Index(h)	Apnea-Hyponea Index(/h)	Lowest SaO2 (%)	ODI	90%ODI
1	F	74	1	0	22	1	27.5	1	0	0	0	0	0	0	0	12	19	5	9	502	355	89.5	212.5	13.9	38.6	42.7	0	18.7	41.2	70.7	9.3	21.1	30.4	77	24	1.2
2	F	66	0	0	0	3	25.1	0	0	1	0	0	0	0	0	4	8	13	34	447	425.5	1	78	4.6	42.9	37.8	0	19.3	34.5	95.2	2.8	17.1	19.9	85	15.5	1.1
3	M	54	0		45	2	28.7	0	0	1	0	0	0	0	0	6	5	8	8	416	312.5	7	109.5	23.6	50.7	41.9	0.2	7.2	61.8	75.1	25.3	45.9	71.2	75	58	30.3
4	M	52	0	0	104	1	25.3	1	0	1	0	0	0	0	0	3	4	5	15	441.5	351	14.5	84	17.8	21.9	57.6	3.1	17.4	29.4	79.5	4.8	6.5	11.3	82	5.5	1.4
5	F	61	1	0	0	0	27.4	1	1	1	0	0	0	1	0	14	11	2	11	471	407	9	62.5	11.9	13.6	58.4	4.7	23.3	12.6	86.4	7.3	34.1	41.4	87	38	1.6
6	M	49	0	0	104	1	21.3	0	0	1	0	0	0	0	0	11	19	8	9	456	340	23	71	21.5	18.1	55.6	7.9	18.4	25.9	74.6	3.2	16.2	19.4	75	12.4	4.6
7	M	36	0	7.5	30	2	28	0	0	0	0	0	0	0	0	6	7	10	6	430.6	413.5	3.5	63.5	3.2	14.5	56	3.6	25.9	13.5	96	5.2	11.8	17	84	15.2	0.9
8	M	46	0	0	164	2	31.3	0	1	1	0	0	0	0	0	2	0	6	0	385	361	1.5	106.5	5.9	30.6	43.1	0	26.3	68.8	93.8	70	14.5	84.4	69	81.8	72.3
9	M	57	0	1	1248	1	27.5	0	0	0	0	0	0	0	0	5	12	7	19	446	411.5	5	74	6.7	11.9	72.3	3	12.8	30.8	92.3	25.4	14	39.4	69	37.5	25.8
10	M	47	0	15	57.2	2	24.5	1	0	0	0	0	0	0	0	2	3	6	2	435.9	395	6.5	89.5	8	25.8	54.8	0.5	18.9	25.8	90.6	8.8	12	20.8	87	16.6	2.9
11	M	38	0	19	37	2	35.1	1	0	0	0	0	0	0	0	7	9	17	11	400	386	2	42.5	3	22.9	53.4	0	23.7	51	96.5	81.6	22.1	103.7	68	102.1	88.8
12	M	49	0	0	0	4.5	27.4	1	0	1	0	0	0	0	0	11	18	19	18	475	449	0.5	71.5	5.4	14.8	53.3	4.7	27.2	25.4	94.5	0.3	18	18.3	89	13.4	0.1
13	M	57	0		60	2	24.8	1	1	1	1	0	1	0	1	8	13	12	12	350.5	291.5	4	66.5	15.9	48.9	29	0	22.1	37.9	83.2	28.4	19.6	48	76	43.6	18.1
14	F	62	0	0	0	1	23.8	0	0	0	0	0	0	0	0	12	17	15	17	437	377.5	5	63.5	12.6	13.5	65.7	2.8	18	23.1	86.4	0.2	18.9	19.1	92	12.2	0
15	M	38	0	0	22		23.1	0	0	0	0	0	0	0	0	1	0	4	0	404	388	2	65	3.5	9.9	58.8	5.9	25.4	10.8	96	0.3	6.3	6.6	91	5.1	0
16	M	39	1		325	1.5	25.5	0	0	0	0	0	0	0	0	6	14	11	20	439	412.5	4	86.5	5.2	9	55.3	15.1	20.6	17.2	94	3.8	16.7	20.5	84	21.1	2.8
17	M	36	0	0	0	0	25.5	0	0	0	0	0	0	0	0	1	1	10	12	452.5	352.5	11.5	164	20.1	16.7	55.5	12.1	15.7	19.6	77.9	0.2	4.9	5.1	90	3.6	0
18	M	36	0		66	1	27.1	0	0	0	0	0	0	0	0	5	7	5	8	397	354.5	3.5	120.5	9.9	26.5	51.5	10.4	11.6	50.1	89.3	43.2	24.2	67.4	71	64.3	39.9
19	M	42	0	0	0	3	26.7	0	0	0	0	0	0	0	0	9	15	8	11	406	348	1	110	14.1	16.2	51.1	9.9	22.8	21.6	85.7	10.2	20.5	30.7	72	25.2	6
20	M	79	1		15	1.5	27.1	1	1	1	0	0	1	1	0	4	14	17	27	384	264.5	5	78	30.2	55.8	25.9	0	18.3	50.1	68.9	41.1	10.7	51.8	85	45.8	15.7
21	M	34	0	0	5.5	2	31.4	0	0	0	0	0	0	0	0	5	8	7	6	451.5	419	4.5	62	6.3	21	35.9	13.7	29.4	19.5	92.8	3	7.4	10.4	87	7.6	0.7
22	M	49	0			1	31.4	0	0	0	0	0	0	0	0	7	1	7	3	392.5	270	14.5	174	28.6	14.4	69.3	1.9	14.4	23.8	68.8	20.4	31.3	51.7	74	46.2	17.1
23	M	55	0	0		1	29.8	1	1	0	0	0	0	0	0	2	1	8	3	446	272	51.5	173.5	31	35.1	43.8	0	21.1	37.3	61	20.5	30.2	50.7	79	39.7	14.1
24	M	31	0	0	16.5	3	29.4	0	0	0	0	0	0	0	0	5	9	8	21	469.5	421	5	62	9.4	17.2	56.5	12.6	13.7	18.4	89.7	1.6	8.6	10.2	83	8.3	1.1
25	M	62	0	0	52.568	2	22.2	0	0	0	0	0	0	0	0	10	11	6	13	436.5	350	7.5	115	18.4	25.7	60.7	1.7	11.9	32.4	80.2	5	12.3	17.3	86	6.7	1
26	M	51	0	0	135	1.5	25.6	0	0	1	0	0	0	0	0	10	18	15	15	410.5	386.5	1.5	37.5	5.5	19.9	56.9	0	23.2	20.4	94.2	1.1	11.6	12.7	89	7.5	0.2
27	M	35	0	0	15	1	33.2	0	0	0	0	0	0	0	0	10	13	13	16	414	339	0.5	0.5	18	23.9	47.9	0.3	27.9	77.1	81.9	80	13.6	93.6	60	83.4	46
28	M	64	0	0	0	2	25.6	0	0	0	0	0	1	0	0	7	8	1	9	394	300.5	4	91.5	22.9	36.4	51.8	0.5	11.3	46.1	76.3	4.4	37.7	42.1	85	32.1	1.2
29	M	60	0			3	25.8	1	1	0	0	0	0	0	0	5	8	3	12	454.4	360.5	9.5	72	19	28.6	44.1	11.2	16.1	34.4	79.3	8	29.5	37.4	85	29.8	1.8
30	F	43	0	0	0	2	22.5	0	0	0	0	0	0	0	0	7	8	13	9	415	370.5	3.5	85.5	10	22.1	49	4.6	24.3	32.1	89.3	16	24.3	40.3	81	33.8	3.2
31	M	46	0		104	2.5	23.2	0	0	1	0	0	0	0	0	11	12	15	13	337.5	307.5	0.5	67.5	8.8	10.9	44.7	9.6	34.8	17.1	91.1	0.6	11.9	12.5	91	2.9	0
32	M	42	0	0	0	1	26.4	0	0	1	0	0	0	0	0	2	4	3	7	417.5	332	17	98.5	17.1	21.2	65.4	0	13.4	16.5	79.5	1.6	13.2	14.8	86	11.6	0.9
33	M	70	0	0	0	6	24.6	1	0	1	0	0	1	0	0	6	15	10	33	446	330	0.5	193.5	25.9	20.9	61.2	10.2	7.7	20.4	74	13.8	17.3	31.1	78	23.3	10.2
34	M	60	0			2.5	29.4	1	1	1	0	0	0	0	0	7	9	14	14	456	402.5	8.5	25	10.1	18.8	47.8	0	33.4	28.3	88.3	2.4	28.2	30.6	79	27.3	6.7
35	M	65	0			6	28.6	0	0	0	0	0	0	0	0	13	12	11	18	429	291	28.5	188.5	27.3	25.3	53.2	4.8	16.7	33	67.8	1	23.1	24.1	87	13.6	1.2
36	F	65	0		180	0	29.7	1	0	0	0	0	0	0	0	7	10	11	11	427.5	376.5	15.5	53.5	8.6	11.4	53.3	12.7	22.6	21.6	88.1	4.2	45.9	50.1	84	47.6	3.2
37	M	61	1	0	0	0	24.9	0	0	0	0	0	0	0	0	3	9	15	21	514	378	12	159	24.7	45	37.7	0.1	17.2	39.9	73.5	9.5	22	31.5	80	29.4	4.8
38	M	42	0		225	0	29.1	1	1	1	0	0	0	0	0	9	15	10	29	408.5	269	4.5	160	33.4	42.9	34.1	7.8	15.2	28.9	65.8	21.9	40.4	62.3	74	56.9	17.6
39	M	62	0	38	120	2	29.1	1	0	0	0	0	0	0	0	12	20	9	15	392	291	9	99	24	16.5	59.3	0	24.2	16.5	74.2	0.4	16.9	17.3	83	17.5	10.9
40	M	60	1	0	0	2	31.9	1	0	1	0	0	1	0	0	10	17	16	3	397.5	316	9	54.5	18.7	25.6	54.5	0	19.9	22.6	79.5	2.8	16.9	19.7	86	23.2	3.8
41	M	34	0	0	0	2	30.1	0	0	0	0	0	0	0	0	13	17	16	13	426.5	310.5	91.5	127.5	7.3	15.1	58.5	9.7	16.7	26.3	72.8	9.9	21.2	31.1	86	23.6	1.9
42	M	49	0		30	2	23.9	0	0	0	0	0	0	0	0	9	20	17	14	414	297	2.5	115	27.8	35.4	49.8	0.7	14.1	44.4	71.7	10.9	35.4	46.3	87	38.6	1.6
43	M	37	0	0	0	2	36.8	0	0	0	0	0	0	0	0	4	4	2	4	397.5	327.5	15	119.5	14.4	25.5	33.9	22	18.6	53.7	82.4	25.8	43.2	69.1	79	67.6	39.8
44	M	66	1	0	74	1	26.3	1	0	1	0	0	1	0	0	12	14	3	12	435	366.5	9	102.5	14	32	56.8	0	11.2	59.4	84.3	2.6	56.8	59.4	87	59.1	6.1
45	M	27	1		15	2	36.6	0	0	0	0	0	0	0	0	8	10	18	9	401	335.5	13.5	221.5	13.4	44.4	34.2	2.2	19.2	65.8	83.7	64.7	16.1	80.8	78	72.4	47.9
46	M	62	0	40	0	5	28.4	1	0	1	0	0	1	0	0	5	11	18	12	433	309	14.5	329	26.2	71.2	18.3	0	10.5	59.7	71.4	4.9	52.2	57.1	83	53.8	28.2
47	M	42	0	0	120	1	23.9	0	0	0	0	0	0	0	0	7	5	13	3	427.5	308	5	190.5	27.1	24.3	49.2	9.1	17.4	27.8	72.1	1.6	16.7	18.3	91	5.3	0
48	M	48	1	0	0	2	26.4	1	1	1	0	0	0	0	0	5	6	8	2	398.5	363.5	3	110.5	8.1	18.7	45	13.2	23.1	26.6	91.2	9.7	23.3	33	83	27.1	2.5
49	F	53	1	0	0	2.5	27.6	0	0	0	0	0	0	0	0	11	16	20	41	538.5	410.5	7.5	321	22.7	17.7	58.8	6	17.5	28.6	76.2	3.4	12.4	15.8	87	12.3	1
50	M	51	1	0	120	3	30.4	0	0	1	0	0	0	0	0	6	4	15	12	533.2	455.5	7.5	8.5	13.4	50.8	30	0	19.2	29.2	85.4	0.1	5.3	5.4	87	5.8	0.3
51	M	19	0	0	0	0	37.4	0	0	0	0	0	0	0	0	2	1	6	2	405	384	1	129.5	4.9	6.6	50.5	26.4	16.5	11.7	94.8	0	9.7	9.7	85	15.3	1.6
52	M	28	0	0	8.25	0.5	31.8	0	0	0	0	0	0	0	0	7	2	11	17	411	379	9	76.5	5.7	9.9	37.2	28	24.9	17.4	92.2	5.9	10.3	16.2	83	7.9	0.5
53	M	62	0	0	120	1	27.3	1	0	0	0	0	0	0	0	3	4	5	4	426	382.5	3.5	67	9.5	14.6	52.6	0	32.8	17.3	89.8	4.4	23.8	28.2	87	32.2	1.3
54	M	48	1	0	0	0	29.4	0	0	1	0	0	0	1	0	6	5	6	3	468.5	432	9.5	301	5.9	20.9	74	0.2	4.9	17.8	92.2	1	21.4	22.4	85	27.8	1.3
55	M	51	0	35	284	2	30.5	0	1	1	0	0	0	1	0	7	9	4	20	439.5	389	3	68.5	10.9	29	50.8	0	20.2	16.7	88.5	0.6	17.4	18	89	19.4	0.5
56	M	37	0	10	0	1	26.3	0	0	0	0	0	0	0	0	8	14	15	22	422	395.5	7	102.5	4.7	8.8	64.1	4.3	22.8	16.2	93.7	0.5	17.9	18.4	91	16.1	0
57	M	28	0	5	525	3	39.2	1	0	0	0	0	0	0	0	10	6	6	17	424	387	1	146	8.5	17.8	69.9	0	12.3	28.6	91.3	0.8	30.5	31.3	73	30.2	7.1
58	M	53	0				38.4	1	1	0	0	0	0	0	0			7	6	395	271	3	216	30.9	9.8	69	0	21.2	10.3	68.6	0.2	13.5	13.7	85	27.2	10.6
59	F	70	0	0	0	0	19.6	0	0	1	0	0	0	0	0	16	27	3	28	433	372.5	1.5	72.5	13.7	12.8	61.6	0.1	25.5	14.9	86	0.2	14.3	14.5	82	12.6	1.8
60	M	61	0			2	25.8	0	0	0	0	0	0	0	0	13	15	10	7	449	381	4	57	14.4	17.1	56.8	6	19.9	31	84.9	2.7	34.8	37.5	88	29.9	0.2
61	M	64	1	0	0	1	33	1	0	1	1	0	1	0	0		6	4	19	484.5	347	4	146	27.8	32.7	50.6	0	16.7	35.9	71.6	45.5	10.2	55.7	79	47.9	33.9
62	M	52	0	0	44	3	22.2	0	0	0	0	0	0	0	0	5	9	5	7	445	299	33	288	27.4	30.3	62.2	0	7.5	34.1	67.2	2.4	14.4	16.8	87	2.8	0.4
63	M	34	0		0	3	24.3	0	0	0	0	0	0	0	0	7	15	10	17	478	428.5	30	81.5	4.4	13.4	66.8	0.8	19	12.3	89.6	1.7	6	7.7	85	8.4	0.8
64	M	63	0			2	26.6	1	0	0	0	0	0	1	0	2	1	12	9	387	206	9	228	45.5	26.9	55.3	5.6	12.2	45.2	53.2	30.6	17.5	48.1	85	35.5	8.4
65	M	56	0		0	6	23.5	0	0	0	0	0	0	0	0	5	5	16	4	360	301	2.5	143	15.8	46.8	43.4	0.7	9.1	46.3	83.6	19.9	23.1	43	82	27.9	14
66	M	60	1	0	0	8	23.5	0	0	0	0	0	0	0	0	7	3	18	6	550	482.5	3.5	91	11.7	21.7	58.2	0	20.1	21.5	87.7	1.5	13.2	14.7	85	13.6	0.6
67	M	44	0	12.5	0	2	27	0	0	0	0	0	0	0	0	3	5	14	11	410.5	380	12.5	83	4.5	22.2	59.8	0	18	30.3	92.6	35.2	13.9	49.1	58	44.8	24.3
68	F	64	0	0	0	1	20	1	1	1	0	0	0	0	0	12	18	3	20	416.7	378	3.5	65	8.5	7	37.6	27.8	27.6	17.4	90.7	8.9	17.8	26.7	76	22.7	2.4
69	M	57	1		164	2	28.1	1	1	1	0	0	0	0	0	9	16	5	16	410.5	352	11.5	73.5	11.8	18.8	73.5	0	7.7	30.3	85.8	10.6	31	41.6	82	34.9	8
70	M	66	1	10		3	26	1	1	1	0	0	0	0	0	3	14	13	18	407	223.5	4.5	314	44.5	84.1	8.1	0	7.8	74.7	54.9	76.8	5.9	82.7	76	77.3	37.9
71	M	68	0		82	2.5	22.4	0	0	0	0	0	0	0	0	8	1	2	9	445.5	344.5	7	55.5	21.4	17.9	57.7	0	24.4	29.7	77.3	20.9	29.6	50.5	81	48.6	25.3
72	M	38	1	0	180	2.5	33.1	1	0	0	0	0	0	0	0	15	19	15	10	395	345	7.5	187	11	47.4	40	0	12.6	82.1	87.3	60.2	39.7	99.9	75	93.7	69.7
73	M	55	0		1200	1	30.1	1	0	0	0	0	0	0	0	8	15	15	18	430	379.5	3	60	11.1	15	61.7	1.8	21.5	38.3	88.3	29.7	28.5	58.2	72	54.2	14.7
74	M	39	0	20	360	1	33.3	1	0	0	0	0	0	0	0	7	14	12	1	423	385	2	58	8.5	33.5	41.3	0	25.2	31.3	91	38.3	23.8	62.1	68	63.7	36.2
75	M	36	0			1	30.3	1	0	0	0	0	0	0	0	3	12	9	13	435	333.5	14	184.5	20.8	10.5	67.9	0.6	21	14.4	76.7	0.5	7.2	7.7	84	5.8	1.4
76	M	38	0	0	163	3	25.8	0	0	0	0	0	0	0	0	6	4	12	11	478.5	431.5	3.5	116.5	9.2	16.5	52	8.7	22.8	17.4	90.2	3.2	11	14.2	91	10.8	0
77	M	55	0	0	205	2	23.7	1	0	0	0	0	0	0	0	8	13	9	6	406	362	11.5	24.5	8.2	10.5	59	2.6	27.9	20.8	89.2	5.3	10.9	16.2	91	7.5	0
78	M	48	0	19.8	180	1	24.2	0	0	0	0	0	0	0	0	9	7	14	13	479.5	451.5	2.5	74.5	5.3	8.7	57.1	2.5	31.7	17	94.2	2	6.6	8.6	90	5	0
79	F	74	0	0	0	1	15.1	1	1	1	1	0	0	0	0	11	12	7	8	629	485	11.5	78.5	21.5	23.1	47.1	5.1	24.7	19.4	77.1	1	4.3	5.3	91	3.1	0
80	M	41	0	20	60	1	25.1	0	0	0	0	0	0	0	0	4	9	18	4	455	422	7.5	68	5.7	24.3	51.4	0	24.3	30.3	92.7	3.3	22.2	25.5	92	7.8	0
81	F	24	0	0	41	1	31.2	0	0	0	0	0	0	0	0	6	6	8	7	355	329.5	5	77.5	5.9	5.9	48.6	21.5	24	15	92.8	0	5.6	5.6	87	5.1	0.5
82	M	68	1				28.6	1	0	1	0	0	0	0	0	13	16	14	27	412	344.5	4.5	75	15.5	12.5	69.5	0	18	15.4	83.6	3.5	10.4	13.9	77	13.1	4.2
83	M	52	0	0	132	3	25.1	0	0	0	0	0	0	0	0	10	15	14	11	443.5	412.5	2	62	6.6	13.1	62.2	4.8	19.9	31.9	93	7.1	25.9	33	84	23.1	4.2
84	M	61	1	35	0	1	22.3	0	1	1	0	0	0	0	1	10	13	9	20	326	245.5	2	58	24.2	31	44.6	0	24.4	29.7	75.3	13	16.4	29.4	84	20	0.7
85	M	39	0	0	300	2	28.2	0	0	0	0	0	0	0	0	5	11	7	8	456	409.5	7.5	80	8.7	22.4	58.7	0	18.9	32.9	89.8	3.2	39.4	42.6	73	38.5	12.2
86	F	37	0	0	0	1	25.9	0	0	0	0	0	0	0	0	7	9	12	13	432.5	348.5	2.5	93	19	14.3	56.2	2.9	26.6	17.3	80.6	1.2	15	16.2	86	15.8	0.3
87	M	59	0		360	1	29.1	1	0	0	0	0	0	0	0	7	11	15	6	490.5	445.5	3.5	66.5	8.5	15	58.6	4.6	21.8	31.4	90.8	18.8	18.7	37.5	78	29.5	3.9
88	M	36	0		240	1	30.5	1	0	1	0	0	0	0	0	8	16	14	16	437	418	1.5	67.5	4	22.7	57.7	0	19.6	23.6	95.7	2	27.8	29.8	84	24.7	8.8
89	M	38	0		240	1	26	0	0	0	0	0	0	0	0	8	9	8	1	425.5	400.5	2	60.5	5.4	8.4	44.3	17.7	29.6	16	94.1	0.6	13	13.6	90	9.1	0
90	M	38	0	0		1	22.6	0	0	0	0	0	0	0	0	4	8	13	11	457	397.5	5.5	49	12	14.7	57.1	4.4	23.8	11.4	87	0.8	4.8	5.6	94	1.8	0
91	M	62	0		20.5	4.5	22.9	0	0	0	0	0	0	0	0	3	0	12	23	461	399.5	0.5	64.5	13.2	15.3	68.5	0.3	16	20.5	86.7	2.4	14.4	16.8	87	10.7	0.3
92	M	60	1	0	0	0	26.5	0	0	1	0	0	0	0	0	1	1	1	4	404.5	276.5	31	91.5	26	56	31.5	0	12.5	53.2	68.4	41.7	16.7	58.4	89	31.7	0.9
93	F	67	0	0	0	0	21	1	0	1	0	0	0	0	0	2	2	5	13	485	435	16	127.5	7.2	20.7	58.4	5.2	15.7	14.9	89.7	4.6	5.1	9.7	89	7	0.1
94	M	50	0	0	560	4	29.4	1	1	1	0	0	0	0	0	10	21	12	5	399.5	347	6.5	118.5	11.7	42.1	40.3	2.3	15.3	67.3	86.9	27	59.3	86.3	76	83.3	73.5
95	M	68	0	0	0	1	24.2	1	0	1	0	0	0	1	0	8	17	19	10	407.5	352.5	2.5	64.5	13	31.8	43.8	0	24.4	28.5	86.5	21.6	7.1	28.7	82	27.6	4.8
96	M	56	0	12.5	155.2	2	26.8	1	0	1	0	0	0	0	0	1	0	2	0	394	330	6.5	146	14.8	39.5	52	0	8.5	43.6	83.8	47.8	4.5	52.3	72	45.5	26.2
97	F	58	1	0		1	36.5	1	0	1	0	0	0	0	0	14	19	2	31	441.6	253	50	103	35.4	15.4	60.3	0	24.3	19.6	57.3	0	19.4	19.4	85	18.5	4.7
98	M	66	0	0	0	0	25.6	0	0	0	0	0	0	0	0	2	1	3	3	423	231.5	11.5	178	43.7	61.6	26.1	0.2	12.1	60.6	54.7	28.5	26.4	54.9	87	36	5.2
99	M	64	0		0	2	27.2	1	0	0	0	0	0	0	0	4	4	6	4	442.5	355	2.5	140	19.3	20.4	58.8	0	20.8	30.7	80.2	6.9	25.9	32.8	83	26.4	7.6
100	M	32	0		90	2	33.1	0	0	0	0	0	0	0	0	3	1	8	3	473	414	8	152	11	13.8	43.4	14.8	28	21.7	87.5	7.5	14.1	21.6	83	23.3	4.5
101	F	59	1	0	0	2	22.9	0	0	0	0	0	0	0	0	9	18	8	14	474	399.5	33.5	119.5	9.3	15.5	49.9	12.6	22	17.5	84.3	0.5	4.7	5.2	92	2.3	0
102	F	80	1	0	0	0	24.4	1	1	1	0	0	0	0	0	15	24	1	10	408	256.5	17.6	189.5	34.3	12.3	76.6	4.3	6.8	18.2	62.9	5.6	22	27.6	86	24.3	0.2
103	M	60	0			0.5	23.3	1	0	0	0	0	0	0	0	9	11	15	18	447	413.5	2.5	8	7	16.9	53.4	0	29.7	23.7	92.5	1.5	14.1	15.6	84	14.2	2.3
104	M	51	1			4.5	25.6	0	0	1	0	0	0	0	0	4	0	3	13	482.5	444.5	6	138.5	6.7	16.4	64.8	2.9	15.9	19.3	92.1	1.7	13.1	14.8	87	8.8	0.8
105	F	58	0		45	2	25.5	0	1	1	0	0	0	0	0	15	27	0	42	357	283	37.5	65	11.4	7.4	69.3	0.9	22.4	12.7	79.3	16.1	13.4	29.5	84	25.9	3.8
106	F	59	1	0	0	0	41.3	0	1	1	1	0	0	0	0	0	9	2	36	382	294	25.5	83.5	17.5	24.3	62.4	4.9	8.4	35.3	77	28.4	59.6	88	41	104.3	104.3
107	M	19	0	1.5	59	2	39.1	0	0	0	0	0	0	0	0	4	5	6	3	464.5	433.5	25.6	205	1.2	4	62.9	14.5	18.6	3.9	93.3	1.1	14.5	15.6	79	17.2	5.8
108	F	66	1	0	0	2	22.6	1	0	0	0	0	0	0	0	6	18	6	6	445	394	5	50.5	10.5	25	38.8	10.1	26.1	31.5	88.5	3.5	16.9	20.4	81	15.2	2.3
109	M	48	0	15	8.565	3	26	0	0	1	0	0	0	0	0	9	8	13	10	431	346.5	25	92	14.7	31.9	45.6	0.4	22.1	44.2	80.4	45	15.8	60.8	73	58	22.3
110	M	23	1	0	0	0	23.3	0	0	0	0	0	0	0	0	4	4	9	4	521	263.5	18.5	228	47.6	21.4	47.4	17.3	13.9	20.6	50.6	3.9	9.1	13	86	0.7	0.2
111	F	56	0	0	7.5	2	25.1	0	0	0	0	0	0	0	0	9	20	10	9	488.3	391.5	30.9	50	14.4	34.5	42.2	0.6	22.7	29.3	80.2	1.5	9.2	10.7	91	8.4	0
112	M	70	0	0		0.5	28.1	1	0	1	0	0	0	0	0	5	12	9	17	488	344.5	23.5	65	25.8	8.7	57.5	13.3	20.5	17.7	70.6	8.4	25.8	34.2	91	27.2	0
113	F	65	1	0	0		21.9	0	0	0	0	0	0	0	0	7	3	6	5	555.8	257	14	106.5	52.6	44.1	44.2	0.2	11.5	41.3	46.2	4.7	11.9	16.6	88	11.9	1.4
114	M	35	0	0	3020	1	29.1	0	0	1	0	0	0	0	0	5	5	8	6	386	287	23.5	134.5	20.8	34.8	54.9	0.5	9.8	22	74.4	20.7	34.1	54.8	79	51.6	7.5
115	M	59	1	0		2	30.8	0	0	0	0	0	0	0	0	5	12	17	26	415.5	326	5.5	85	20.5	40.6	45.5	0.2	13.7	41.3	78.5	1.3	24.7	26	85	22.5	2.6
116	M	51	0		0	1	28.7	0	1	1	0	0	0	0	0	4	4	16	6	419.5	366.5	2.5	125.5	12.1	38.5	51.3	0	10.2	43.1	87.4	39	22.4	61.4	78	54.8	25.9
117	M	60	0	0	105	2	25.1	1	1	1	0	0	0	0	0	7	13	7	8	416	341	4.5	173	17.1	13.5	56.5	10.1	19.9	23.2	82	11.1	34.5	45.6	82	42.8	1.6
118	M	42	0	23	90	1	28.4	0	0	0	0	0	0	0	0	9	13	7	9	407	374.5	7	139.5	6.4	27.6	54.8	0	17.6	38.8	92	25.2	20.8	46	85	34.8	7.9
119	F	54	0	0	0	2	27.78	0	0	1	0	0	0	0	0	14	18	12	27	486.5	339	50.5	142	22.2	10.5	54.7	8.7	26.1	29.1	69.7	5.7	46.7	52.4	73	54.5	26.5
120	M	76	0	0	0	2	27.7	1	1	0	0	0	0	0	0	16	20	8	27	455	374.5	28.5	209	12.2	24.1	67.4	0	8.5	16.1	82.3	3.3	33.5	36.8	86	35.7	1.6
121	M	55	0			2	26	0	0	1	0	0	1	0	0	9	9	6	8	467	430.5	7	84	6.4	16.7	59.8	0	23.5	24.5	92.2	3.6	27	30.6	82	21.7	1.5
122	M	58	0		0	1	23.8	1	1	1	0	0	0	0	0	5	14	6	13	372.5	334	5.5	121	9	13.6	71.3	1.3	13.8	13.1	89.7	5.3	4.9	10.2	82	8.1	4.9
123	M	50	0		246	1	21.6	0	0	0	0	0	0	0	0	11	17	6	15	465.5	307	59	29.5	24.5	18.7	56.3	1.1	23.9	23.6	66	8	11.9	19.9	80	8.4	0.6
124	M	38	0	20		1.5	30.4	0	0	1	0	0	0	0	0	2	9	5	11	377.5	299.5	20.5	125.5	16.1	46.2	31.9	12.2	9.7	68.9	79.3	76.3	20.2	96.5	70	94.8	61.1
125	M	32	0	0	2184	0	29.4	1	0	0	0	0	0	0	0	4	2	7	2	369.5	189	19.5	186.5	46	66.4	19.8	1.4	12.4	71.5	51.2	0	64.1	64.1	89	32.1	0.6
126	M	60	0	0		2	22.9	0	0	0	0	0	0	0	0	9	19	16	20	412.5	376.5	3	77.5	8.1	16.2	60.6	0.4	22.8	22.4	91.3	1.1	6.7	7.8	92	8	0
127	M	15	0	0	0	0	26.6	1	0	0	0	0	0	0	0			5		442.5	387	17	186.5	9	14.2	47	15.2	23.6	14.9	87.5	8.4	14.1	22.5	83	20	3.6
128	F	76	0	0	0	2	22.8	0	0	1	0	0	0	0	0	14	12	7	32	434	401	1.5	80	7.3	7.7	56.6	13.1	22.6	11.1	92.4	1.1	7.8	8.9	93	7.2	0
129	F	65	1	0	0	0	30.4	0	0	1	0	0	0	0	0		18	1	16	457	327	15.5	221	25.9	33.5	46.5	0.9	19.1	27.2	71.6	0.4	9.7	10.1	85	10.1	2
130	F	66	1			1	31.6	0	0	0	0	0	0	0	0	14	17	1	20	423.5	276.5	27	111	30.3	47.4	33.3	1.4	17.9	69.7	65.3	0	47.7	47.7	88	31.9	0.2
131	M	84	1		0	0	17	0	0	1	1	0	0	0	0	19	24	6	8	446.5	361.5	16	21	16	22.1	46.9	0	31	15.9	81	3.3	4.6	7.9	91	3	0
132	M	41	0	0	5880	1	20.6	0	0	0	0	0	0	0	0		12	2	27	482	435.5	5.5	91.5	8.6	25.7	54.3	0	20	22.9	90.4	0.4	7.7	8.1	90	4.4	0
133	M	65	0		64.2	2	24.2	1	0	1	0	0	1	0	0	10	10	3	7	448	296	17.5	128.5	31.2	9.1	64.2	0	26.7	17.8	66.1	1.4	17.8	19.2	85	19.5	8.1
134	M	46	0	0	60	4	28.7	0	0	0	0	0	0	0	0	9	9	7	8	365	321	7	75	10.3	32.7	39.4	5.6	22.3	52	87.9	32.5	32.5	65	77	57.2	22.4
135	F	60	0	0	0	0	26.8	0	1	0	0	0	0	0	0	8	19	3	11	437.5	266	58.5	278.5	29.8	11.1	80	0.4	8.5	15.1	60.8	1.1	8.6	9.7	89	6.3	0.5
136	M	65	1	0		0	25.8	0	1	0	0	0	0	0	0	6	16	1	8	404	276.5	23.5	135.5	27.3	57.7	28	4.4	9.9	41	68.4	34.7	5.6	40.3	88	35.2	0
137	M	61	0	0	60	2	24.6	0	0	0	0	0	0	0	0	4	4	14	5	424.5	319.5	34	179.5	18.2	16.7	47.1	15.5	20.7	19	75.3	0	6.9	6.9	91	4.9	0
138	M	50	0	0		7	29.8	0	0	0	0	0	0	0	0	10	17	19	16	338	322.5	0.5	42.5	4.4	24	40.2	0	35.8	35.2	95.4	31.3	16.7	48	82	45.2	19
139	F	46	0	0	0	4	23.6	0	0	0	0	0	0	0	0	6	15	4	18	516	318	47	439.5	32.2	25.3	63.4	8.5	2.8	30.9	61.6	0.2	6.2	6.4	93	0.8	0
140	M	48	0	0	29.5	3	32.7	0	0	1	0	0	0	0	0	6	3	13	2	407.5	403.5	0.5	87.5	0.9	9.3	69.9	1	19.8	17.1	99	20.7	34.1	54.8	70	54.1	35.1
141	F	43	1	0	0		31.2	1	0	1	0	0	0	0	0	9	14	11	33	507.5	436	31.5	92	8.4	19.5	51	3.6	25.9	26.6	85.9	21.9	44.6	66.5	67	63.3	18.2
142	M	47	0	0	52	2	31.8	0	0	1	0	0	0	0	0	6	11	8	14	436.5	325	10	130	23.8	29.5	54.9	1.3	14.3	33.9	74.5	6.3	22.9	29.2	80	21.2	3.1
143	M	60	0	0	0	2	27.4	1	0	0	0	0	0	0	0	10	21	10	20	376.5	253.5	9	166.5	31	19.9	65.3	8.5	6.3	32.6	67.3	0.2	10.9	11.1	91	6.4	0
144	M	64	1			1	23.9	1	0	0	0	0	0	0	0	11	15	24	28	495.5	356	25.5	323	24.3	61.8	23.9	10.1	4.2	70.4	71.8	0.2	25.2	25.4	94	2	0
145	F	55	0	0	0	1	20.8	0	0	0	0	0	0	0	0	14	21	7	32	485	410.5	16.5	61	12.4	7.3	58.1	7.3	27.3	11	84.6	0.1	5.6	5.7	92	3.5	0
146	F	68	0	0	0	1	24.6	1	0	0	0	0	0	0	0	6	9	10	10	461.5	418.5	4.5	57.5	8.4	7.3	62.7	4.4	25.6	13.7	90.7	10.2	19.8	30	85	28.8	1.9
147	M	72	0		0	3	24.8	1	0	1	0	0	0	0	0	6	2	7	10	462	399	16.5	101.5	10.4	12.7	73.8	0	13.5	18.1	86.4	0	9	9	91	6.2	0
148	F	46	0		0	0	33.3	0	0	0	0	0	0	0	0	7	11	15	19	482	407.5	2	206.5	15.1	45.9	41	7	6.1	91	84.5	100	50.5	150.5	69	152.8	126.5
149	M	27	0	10	0	0	29	0	0	1	0	0	0	0	0	8	15	11	28	299	276	3.5	95.5	6.6	51.1	30.6	4	14.3	89.3	92.3	79.6	15	94.6	63	92.8	86.3
150	F	62	1			1	26.4	0	0	1	0	0	0	0	0	8	18	9	10	461.5	396.5	24	48	9.4	8.7	67	2.4	21.9	13.1	85.9	0.2	12.2	12.4	90	10.9	0
151	M	58	0	0	0	2	17.2	1	0	0	0	0	0	0	0	12	18	11	7	385	291.5	32.5	79	17.3	13.9	65.5	4.3	16.3	21.7	75.7	8.2	8.9	17.1	77	7.8	0.2
152	M	67	1			2	26.2	1	0	0	0	0	0	0	0	14	23	7	22	428	361.5	3.5	62	14.8	30.7	47.6	0.3	21.4	33.6	84.5	1.3	11	12.3	86	9	0.8
153	M	29	0	5	7.5	1	24.9	0	0	0	0	0	0	0	0	6	6	13	3	396	376	5	95	3.8	16.8	39.8	26.6	16.8	15.6	95	2.9	4	6.9	92	4.5	0
154	M	56	0		0	1.5	22.1	0	0	0	0	0	0	0	1	9	7	14	6	603	332.5	7.5	215.5	44.2	35.6	51.2	0	13.2	34.5	55.1	0	7.6	7.6	83	4.2	0
155	M	66	1		78.75	1	24.7	0	0	0	0	0	0	0	0	5	4	4	6	482	331.5	26.5	162.5	27.2	14.4	62	4.1	19.5	32.1	68.8	24.3	6.2	30.5	82	29.1	14.8
156	M	39	0	0	0	2	52.8	1	1	0	0	0	0	0	0	8	9	15	20	252	155.5	4	194.5	37.3	71.7	27	0	1.3	95.7	61.7	94.1	2.3	96.4	40	93.4	93
157	M	49	1			1	30.8	0	1	0	0	0	0	0	0	7	10	9	6	335.3	312.5	4	44.5	5.7	19.4	53.1	4.5	23	30	93.2	48.8	5.8	54.6	64	53.8	42.6
158	M	39	0	5	840	4	30.1	0	0	0	0	0	0	0	0	15	16	5	12	402	282.5	34	68.5	23.2	25.1	39.1	9.6	26.2	20.4	70.3	0	5.3	5.3	87	6.8	0.8
159	F	58	0	0	19.8	1.5	27.6	0	0	0	0	0	0	0	0	17	21	13	26	340.5	303	12.5	61.5	7.6	11.2	57.4	4.8	26.6	17.1	89	6.3	13.7	20	86	19.6	1.8
160	M	25	0	0	0	0	29.1	0	0	0	0	0	0	0	0	6	12	9	23	432.5	354	12.5	296.5	15.7	56.5	35.7	0	7.8	59.2	81.8	18.5	37.1	55.6	84	45.6	5.8
161	M	34	0	0	0	2.5	31.5	0	0	0	0	0	0	0	0	9	14	18	13	359.5	334.5	3.5	124.5	6	18.2	38.7	23.1	20	38.6	93	38.2	43	81.2	79	77.5	23.3
162	M	50	0	0	0	2	25.2	0	0	0	0	0	0	0	0	5	5	14	10	437	383.5	3	7	11.6	8.3	54.2	8.3	29.2	33.5	87.8	34.4	18	52.4	78	51.5	16.7
163	M	61	0	0	0	0	24.3	0	0	1	0	0	0	0	0	8	15	11	8	500.5	442.5	8	99.5	10.2	31.1	47.7	0	21.2	22.1	88.4	0.4	4.6	5	91	3.3	0
164	F	59	1	0	16.5	1	26.4	0	0	0	0	0	0	0	0	17	14	5	16	464.5	407.5	5	162.5	11.3	13	67.7	0.2	19.1	19	87.7	0.9	8	8.9	82	11.9	3.5
165	M	80	0	0	0	1	21.8	0	0	0	0	0	0	0	0	16	14	9	26	339.5	314.5	2	88	6.8	20.3	71.3	0	8.4	27.5	92.6	56.9	4.6	61.5	78	50.9	26.7
166	M	45	0	26	30	3	26	1	0	0	0	0	0	0	0	3	1	5	3	410	341.5	11	119.5	14.4	28.4	49	10.4	12.2	48.5	83.3	27.4	33.4	60.8	79	59	23
167	F	20	0	0		1	20.3	0	0	0	0	0	0	0	0	5	18	10	10	515.5	192	160.5	292	45.9	31	42.4	7.8	18.8	47.2	37.2	0	6.9	6.9	95	1.3	0
168	M	60	0	0	13.75	1.5	28.1	1	0	1	0	0	0	0	0	7	10	12	16	419.5	344	6.5	120.5	16.7	40.1	44.6	0	15.3	33.8	82	11.3	30.5	41.8	82	36.5	4.4
169	M	50	0	0	0	1	23.3	0	0	0	0	0	0	0	0	12	1	7	10	425	384	4.5	179	8.7	12.4	55.2	10.9	21.5	16.6	90.4	7.7	3.8	11.5	86	23.9	3.6
170	F	58	0	0	0	0	25.7	0	0	1	0	0	0	0	0		17	5	35	495.5	196.5	74	291	53.4	14.2	66.9	12.5	6.4	26.6	39.7	0.3	22.3	22.6	89	20.5	0.3
171	M	30	0	0	0	0	24	0	0	0	0	0	0	0	0	5	12	7	7	460	410.5	4	190.5	10	9.4	53.8	22.4	14.4	24.5	89.2	0.1	9.5	9.6	95	0.1	0
172	F	65	0	0	0	0.3	21.6	0	0	0	0	0	0	0	0	5	14	6	22	478	422.5	27	85.5	6.3	17.8	46	12.5	23.7	20.3	88.4	0.6	7.4	8	91	5.4	0
173	F	57	1	0	0	1	20.5	1	0	1	0	0	0	0	0	12	23	7	13	412.5	364	12	52.5	9.1	15.9	48.8	8.2	27.1	19	88.2	7.1	2.3	9.4	84	5.6	0.2
174	M	54	0		120	2.5	25.5	1	0	0	0	0	0	0	0	6	8	10	2	380.5	318	3	83	15.8	31.4	36.2	13.5	18.9	29.2	83.6	4.2	18.3	22.5	86	13.6	1.3
175	M	34	0	0		4	26.5	0	0	0	0	0	0	0	0	10	6	13	12	402.5	385.5	1	62	4	10.8	56.4	17.5	15.3	15.4	95.8	3.5	10.7	14.2	90	9.2	0
176	M	30	0	0	11	2	24.2	1	0	0	0	0	0	0	0	13	20	17	19	427	351.5	28	275	11.9	7.5	74.7	6.3	11.5	13.4	82.3	0.6	7.2	7.8	87	7	0.9
177	F	52	0	0	0	0	31.4	1	0	0	0	0	0	0	0	13	17	14	27	427	395	6	82	6.2	9.5	61	4.1	25.4	14.1	92.5	0.9	10.3	11.2	77	13.7	2.4
178	M	40	0	0	360	1	25.2	1	0	0	0	0	0	0	0	2	0	6	0	485	460.5	1	76.5	4.8	8.4	60.6	6.7	24.3	13.9	95	0	6.5	6.5	90	3.4	0
179	M	54	0	0	22	2	25.7	0	0	0	0	0	0	0	0	6	10	6	12	446	294	19.5	174.5	31.1	41.8	45.4	0	12.8	28.4	65.9	10.2	24.1	34.3	77	32.2	11.2
180	M	45	0	27	52.08	2	28.1	0	0	0	0	0	0	0	0	7	16	14	11	357.5	308.5	10	92	11.2	15.9	57.5	8.6	18	31.3	86.3	5.4	29.2	34.6	85	26.8	2.5
181	F	55	1	0		1	26.1	1	1	1	0	0	0	0	0	10	8	7	8	453	396.5	7.5	112.5	11	10.2	53.5	15	21.3	17.7	87.5	0.5	12.9	13.4	91	12	0
182	M	55	0	30	180	1	36.7	1	0	1	0	0	0	0	1	9	18	5	17	439	352	13	364	17.4	53.4	35.1	0	11.5	53	80.2	54	28.6	82.6	71	76.9	50.3
183	M	54	0	0	0	2	26.2	0	0	0	0	0	0	0	0	4	3	10	10	423	290	22	192	27.7	29.5	59.1	1.7	9.7	34.6	68.6	6	27.7	33.7	87	14.9	1.7
184	M	33	1	18	720	4	31.8	1	0	1	1	0	0	0	1	12	13	8	27	363	345	4.5	58.5	3.8	12.8	46.5	17.4	23.3	23.1	95	31	17.2	48.2	80	48.2	18.4
185	M	53	0		41	2.5	30.8	1	0	1	0	0	0	0	0	7	17	11	7	427	237	18.5	253	42	40.1	43.7	0	16.2	51.9	55.5	42.5	27.6	70.1	72	66.6	37.7
186	M	27	0	0	0	2	24.6	0	0	0	0	0	0	0	0	7	9	12	12	428.9	367	6	119	13.2	48.1	35	0.3	16.6	38.4	85.6	9.6	14.9	24.5	84	8.2	0.8
187	M	58	0		60	1	26.9	1	0	0	0	0	0	0	0	3	2	8	10	373	322	27.5	104	6.8	22.5	52.5	2.5	22.5	42.3	86.3	12.1	30.6	42.7	77	40.1	27.8
188	M	58	0		75		24.7	1	1	0	0	0	0	0	0	5	5	8	6	455	436.5	3.5	14.5	3.3	15.1	58.4	2.2	24.3	17.2	95.9	26.3	11	37.3	73	34	9.1
189	M	49	0	0	210	1	26.9	0	0	1	0	0	0	0	0	3	6	8	3	417	385.5	3	74.5	6.9	12.2	55.6	10.9	21.3	25.4	92.5	10.2	34.1	44.3	67	42.5	17.4
190	M	46	0		60	3	25.4	0	0	0	0	0	0	0	0	13	13	2	2	462	399.5	9.5	107.5	11.7	34.5	46.1	0	19.4	30.3	86.5	13.8	19.4	33.2	78	24.5	6.5
191	M	78	1		120	3	27.7	1	0	0	0	0	1	0	0		13	10	32	360.5	78	1.5	308.5	78.3	40.4	56.4	0	3.2	37.8	21.6	1.5	30.8	32.3	83	27.7	7.7
192	M	48	0	0	0	0	22.7	0	0	0	0	0	0	0	0	12	14	10	11	524.5	350.5	81.5	70	20.9	25.7	49.8	0	24.5	19.6	66.8	1.5	18	19.5	88	15.6	0.2
193	M	57	0	0	60	3	23.1	0	0	0	0	0	0	0	0	1	1	5	7	424.5	372	19.5	60.5	8.1	25	44.6	8.9	21.5	27.1	87.6	7.6	10.2	17.8	84	9.8	0.3
194	M	56	1		0	0	23.7	0	0	0	0	0	0	0	0	14	11	10	19	469.5	368	11	58.5	19.7	16.6	60.3	3.9	19.2	19.4	78.4	0.2	5.5	5.7	91	3.4	0
195	M	53	0		27.5	3	27.1	0	0	0	0	0	0	0	0	6	10	12	14	372	308	14.5	44	13.8	11	69.2	1.5	18.3	26	82.8	12.3	20.3	32.6	85	24.7	1.9
196	F	61	0	0	0	0.5	25.2	0	0	1	0	0	0	0	0	14	17	5	13	439	384	5.5	162.5	11.4	10	60.9	10.2	18.9	15.9	87.5	2.8	12.7	15.5	85	14.2	2.3
197	M	60	0	0	0	3	31.2	1	0	0	0	0	0	0	0	4	9	14	0	417	343.5	14	97	14.8	66.9	17.8	0	15.3	62.7	82.4	59.9	12.8	72.7	54	72.7	68.5
198	M	63	1	0	360	2	25.9	1	0	1	0	0	0	0	0	10	19	2	4	456.5	353	20.5	94.5	19	48.2	31.5	0	20.3	35	77.3	11.4	18.3	29.7	88	21.4	1.2
199	M	33	0		0	1	27.5	0	0	0	0	0	0	0	0	3	7	6	8	506	468.5	13.5	92	4.9	16	53	12.2	18.8	16.6	92.6	6	25.4	31.4	88	26.5	0.1
200	M	47	0	0	360	1	28.7	1	0	0	0	0	0	0	0	2	3	11	4	392	321.5	2	125	17.6	39.8	38.5	1.2	20.5	70.4	82	67.8	4.7	72.5	57	68.5	61.8
201	M	29	0	0	0	0	24.4	0	0	0	0	0	0	0	0	7	11	17	6	496.2	440	5.5	168	10.3	24	45.4	8.1	22.5	23.5	88.7	0.4	4.6	5	94	2.6	0
202	M	62	0		30	2	26.4	0	0	0	0	0	0	0	0	5	3	9	10	369.5	343	2.1	69	6.7	25.7	50.3	6.1	17.9	36.6	92.8	36.3	22.4	58.7	73	53.5	64.3
203	M	56	0		60	2	28.1	0	0	0	0	0	0	0	0	8	17	21	34	395.5	370	3.5	82.5	5.6	17	51.8	9.4	21.8	19.5	93.6	4.9	14.1	19	86	16.5	1
204	M	58	0	0		0	19.8	0	0	0	0	0	0	0	0	5	9	9	0	412.5	361.5	7	49	10.8	12.6	57.1	6.9	23.4	13.6	87.6	1.7	4.3	6	94	1.5	0
205	M	58	1		60	1	29.4	1	0	1	0	0	0	0	0	9	14	19	4	495.5	258.5	20.5	200.5	45.6	79.9	12.4	0	7.7	88.4	52.2	77.6	16	93.6	83	82.4	23
206	M	49	0		240	1	26.8	1	0	0	0	0	0	0	0	8	8	13	0	538	479.5	2.5	109.5	10.5	71.7	10.2	0	18.1	88.5	89.1	89.7	0.3	90	72	87.5	77
207	M	85	1	0	103.44	1	19.1	1	1	0	0	0	0	0	0	10	10	8	15	441.5	253.5	1	232	42.4	24.3	61.1	3.2	11.4	19.2	57.4	1.6	34.1	35.7	83	29.8	2.8
208	M	56	0	38	0	4	23.1	1	0	0	0	0	0	0	0	11	14	7	1	476	370.5	60	87.5	10.9	24.3	61.8	0	13.9	26.5	77.8	0.5	10.5	11	89	8.6	0.3
209	F	55	0	0	30		25.8	0	0	0	0	0	0	0	0	10	14	11	13	471.9	414.5	6	123	11	15	57.1	7.6	20.3	12	87.8	0	10.7	10.7	89	12.5	0.1
210	M	43	0	6.6	120	2	27.8	0	0	0	0	0	0	0	0	9	12	20	10	504.5	440.5	5.5	220.5	11.7	43.7	38.4	2.2	15.7	50.1	87.3	53.6	10.1	63.7	79	61	34.7
211	M	51	0	0	66	2	25.2	0	0	1	0	0	0	0	0	4	5	9	5	489	416	11.5	79	12.9	18	60.1	3.3	18.6	27.1	85.1	5.6	18	23.6	89	9.7	0.6
212	M	27	0	0		0	17.4	0	0	0	0	0	0	0	0	5	9	9	16	452.5	414	11.5	61	6.1	15.3	57	6.9	20.8	13.9	91.5	1.7	5.8	7.5	91	3.2	0
213	M	66	1	0	26.04	1.5	26.1	1	0	1	0	0	0	0	0	8	15	13	8	470.5	418	6	87	10	29.3	51.3	0.5	18.9	24.3	88.8	1.1	17.7	18.8	85	17.4	2.2
214	M	75	1	30	420	0	20.4	1	1	0	0	0	0	0	0	6	3	4	6	390	235.5	59	59.5	28.8	29.9	61.8	0	8.3	36.4	60.4	19.3	6.1	25.4	90	11.5	0
215	M	56	0	0	840	2	26	1	0	0	0	0	0	0	0	4	5	4	6	421.5	374	3	222.5	10.6	21.9	63.1	1.6	13.4	15.7	88.7	1	12.8	13.8	84	11.2	1.1
216	M	62	0	0	45	2	24.4	1	0	1	0	0	0	1	0	8	13	12	19	432	294	11	214.5	30.2	56.1	29.3	0.3	14.3	49.2	68.1	31.4	20.2	51.6	80	44.1	7.8
217	F	75	0	0	0	1	20.3	1	0	0	0	0	0	0	0	5	11	9	23	417	286.5	10.5	335.5	29.5	59.8	38.6	0	1.6	33.1	68.7	38.3	11.5	49.8	77	48	17.8
218	M	65	0	0		2	23.8	0	0	0	0	0	0	0	0	7	7	11	16	409.5	369.5	8.5	61.5	7.8	12.9	57.2	6.2	23.7	29.2	90.2	34.6	19.8	54.4	72	48.9	19.6
219	F	82	0	0	0	1	21.6	1	0	1	0	0	0	0	0		9	1	11	300	229.5	7.5	121.5	21.5	8.7	76.2	0.9	14.2	14.6	76.5	5	24.8	29.8	78	26.1	2.6
220	M	51	0	0	56	3.5	26.3	0	0	0	0	0	0	0	0	10	15	16	14	420	397	1.5	114	5.1	11.5	54.9	17.4	16.2	14.7	94.5	2.4	33.9	36.3	80	32.5	5.8
221	M	67	0	0		2	24	0	0	0	0	0	0	0	0	10	14	8	8	453	221	43	302	46.1	26.7	64.3	0.4	8.6	25.3	48.8	0.3	21.2	21.5	91	14.1	0
222	M	64	0		245	0	29.4	1	0	1	0	0	0	0	0	17	24	3	44	407	314.5	33.5	59.5	15.8	17.5	69.3	0	13.2	42.2	77.3	32.1	11.3	43.4	73	43.3	42.2
223	M	22	0	0	52	2	38.4	0	0	0	0	0	0	0	0	7	8	9	6	475.5	393.5	3	146.5	16.7	21.9	49.6	6.9	21.6	22.9	82.8	0.2	36.4	36.6	89	34.6	0.8
224	M	57	0	0		0	25	1	0	0	0	0	0	0	0	3	8	1	10	418	382	5	50.5	7.5	18.7	52.5	0.4	28.4	22.3	91.4	3	13.6	16.6	84	12.6	1.6
225	M	54	0			3	25	0	0	0	0	0	0	0	0	6	13	14	9	403	349	5	114	12.3	43	38.1	0	18.9	51.6	86.6	47.6	4	51.6	62	50.4	44.7
226	M	37	0		150	3	35.5	1	0	1	0	0	0	0	0	3	13	14	4	373	313	3.5	146	15.3	44.1	40.3	0.3	15.3	80.1	83.9	50.6	29.1	79.7	75	68.6	39.7
227	M	27	0	0	0	1	30.1	0	0	0	0	0	0	0	0	5	11	14	16	490.5	376.5	4.5	220	22.5	48.1	31.2	3.3	17.4	30.6	76.8	3.3	8.1	11.4	91	12.9	0
228	M	47	0		270	2	29.8	0	1	0	0	0	0	0	0	5	9	14	9	365	344.5	1	77	5.4	29.8	48.6	0	21.6	69.5	94.4	46.5	43.5	90	60	86.4	57
229	M	57	1		156	1.5	28.7	0	0	0	0	0	0	0	0	4	11	6	0	439.5	394.5	3.5	65.5	9.5	12.9	58.6	0	28.5	19.9	89.8	0.5	10.5	11	89	5.9	0
230	M	43	0	0	22	2	24.4	1	1	1	0	0	1	0	0	4	3	6	0	494	243	13	389.5	49.5	17	73.3	0.4	9.3	18	49.2	2.5	9.6	12.1	88	8.4	0.5
231	M	41	0	0	120	1	24.3	1	0	0	0	0	0	0	0	7	12	15	8	466	387	21	88	13	22.6	59.1	1.4	16.9	25.5	83.1	13.3	9.6	22.9	85	12.6	1.1
232	F	66	0	0	10.025	1	22.6	0	0	0	0	0	0	0	0	6	10	14	11	449.1	350	77.5	42	5.8	13.3	52.6	0	34.1	13.1	77.9	15.4	13.2	28.6	84	27.3	4.6
233	M	51	0	25	0	3	30.4	1	1	1	0	0	0	0	0	6	1	8	9	388	310.5	9.5	224	18	29.1	60.7	3.3	6.9	22.6	80	4.3	17.2	21.5	78	20.3	5.6
234	M	55	1	15	142	1	26.3	1	0	0	0	0	0	0	0	10	15	4	8	403	210.5	1.5	284	47.6	45.2	32.5	0	22.3	70.4	52.2	4	16.8	20.8	83	12.5	2.6
235	M	63	0		0	3	29.8	1	0	0	0	0	0	0	0	16	18	6	19	432	333.5	16.5	73.5	19.7	14.1	60.6	15.1	10.2	14.6	77.2	0.2	7.7	7.9	89	7.9	0.7
236	M	73	1	0	22	3	24.3	0	0	0	0	0	0	0	0	7	13	10	19	446	396.5	8	97	9.5	31.8	51.5	0.9	15.8	24.8	88.9	2.8	12	14.8	85	13	3.5
237	M	47	0		122.75	4	26.8	0	0	1	0	0	0	0	0	6	7	13	11	433	375	7	118.5	12	21.6	47.9	13.4	17.1	27.8	86.6	0	18.4	18.4	82	10.7	0.3
238	M	27	0	0	112	2	26.5	0	0	0	0	0	0	0	0	12	12	12	26	440.5	369	39.5	203.5	8	30.8	48.1	5.8	15.3	38.9	83.8	4.6	28.9	33.5	84	21.1	2.6
239	M	34	0	0	22	2	24.6	0	0	0	0	0	0	0	0	2	2	5	5	395.5	382	0.5	62	3.3	10.2	52.5	13.2	24.1	14.2	96.6	4.7	6.3	11	91	4.4	0
240	M	53	0	15	208	2	23.7	0	0	0	0	0	0	0	0	16	10	12	5	418	377	6.5	212	8.4	18.5	73.7	1.3	6.5	25.6	90.2	6	16.1	22.1	84	20.8	5.6
241	M	47	0	28	240	2	22.6	1	0	0	0	0	0	0	0	7	8	6	9	468.5	260	128.5	86.5	23.5	17.5	38.7	14	29.8	19.2	55.5	0.5	14.3	14.8	93	9.5	0
242	F	60	1	0	0	1	25.5	0	0	0	0	0	0	0	0	8	19	10	10	481.5	410	13	241	12.5	33.4	38.4	8.3	19.9	37.3	85.2	7.8	49.3	57.1	88	55	1.2
243	F	63	0	0	0	0.5	34.7	0	0	0	0	0	0	0	0	8	4	15	19	410	342.5	29	125	10.1	42.6	33.3	7.6	16.5	43.5	83.5	3.7	84.8	88.5	80	86.4	41
244	M	38	0	15	0	1	29.9	0	0	0	0	0	0	0	0	3	6	13	8	437.5	412	3	1.5	5.2	13.6	52.6	10.9	22.9	21.4	94.2	3.5	17.6	21.1	88	17.3	0.3
245	M	64	0		0	2	25.9	1	0	0	0	0	0	0	0	2	6	2	1	460	347.5	78	82.5	9	24.1	51.9	4	20	25.7	75.5	2.6	16.6	19.2	88	15.2	0.5
246	F	63	0	0		2	23.2	0	0	0	0	0	0	0	0	16	14	8	14	448	354.5	30.5	103.5	15.1	21.9	59.3	3	15.8	29	79.1	0.2	9.5	9.7	87	8.6	1.5
247	M	69	0		180	2	27.7	1	0	0	0	0	0	0	0	5	11	9	6	444	265.5	22.5	326.5	37	30.5	66.3	1.9	1.3	59.9	59.8	39.1	41.6	80.7	84	73.2	33.2
248	M	38	0	6.6	180	2	24	1	0	0	0	0	0	0	0	5	8	10	6	440.9	415	3	78.5	5.2	20.7	53.7	5.7	19.9	33.7	94.1	9	35.1	44.1	83	32.4	1.9
249	M	63	0	20	202	2	25.9	1	0	1	0	0	0	0	0	12	13	7	21	386	254.5	26.5	203	29.2	29.7	59.3	0	11	33.3	65.9	33.4	9.9	43.3	83	31.4	1.9
250	M	61	1	0	0	0	24.5	1	0	1	0	0	0	0	0		17	0	13	420	238.5	16	90.5	41	11.4	72.7	0.4	15.5	13.6	56.8	2.6	6.5	9.1	88	8.3	1.3
251	M	33	0	15	480	2	23.1	0	0	0	0	0	0	0	0	13	10	13	28	508	457.5	0.5	3.5	9.9	20.4	48.2	0	31.4	17.4	90.1	1.2	4.6	5.8	91	4.1	0
252	M	27	0	8	90	1	45.5	0	0	0	0	0	0	0	0	4	6	9	5	389.5	352	4	55	8.7	50.1	28.6	5.4	15.9	63.6	90.4	68.5	24.9	93.4	65	86.1	67.8
253	M	41	0	0	0	2	28.2	0	0	0	0	0	0	0	0	8	17	16	18	459	411.5	1.5	66	10.1	16.5	52.6	7.6	23.3	17.7	89.7	0.1	11.2	11.3	88	9.9	0.6
254	M	29	0	0	0	0	20.6	0	0	0	0	0	0	0	0	10	12	6	4	425	366	1.6	1	13.6	14.6	44.6	8.7	32.1	14.9	86.1	0.2	7.7	7.9	93	1.8	0
255	M	32	0	0	0	2	39.8	0	1	1	0	0	0	0	0	12	17	20	28	482	425.5	2	97	11.4	37.4	44.2	0.2	18.2	49.6	88.3	53.7	9	62.7	62	60.1	36.1
256	M	61	0	10	60	3	26.7	0	0	0	0	0	0	0	0	5	8	10	10	338.5	224.5	6	221.5	32.5	39.4	51	0	9.6	55.3	66.3	57.7	1.1	58.8	72	56.7	52.4
257	M	37	0	0	0	2	30.9	0	0	0	0	0	0	0	0	10	14	10	12	495	332.5	18	161.5	30.3	50.2	37.5	0	12.3	52.6	67.2	48.7	15	63.7	67	51.8	9.4
258	M	62	0	0	97.28	1	25	1	0	0	0	0	0	0	0	12	20	4	3	448.5	383	18.5	173.5	10.9	11.9	77.3	0	10.8	14.4	85.4	0	6.1	6.1	88	4.7	0.8
259	M	48	0	0	180	3	25.2	0	0	0	0	0	0	0	0	8	15	14	8	463.5	431.5	1	78.5	6.7	12.5	63.5	1.5	22.5	16.4	93.1	13.4	2.4	15.8	79	10.2	3.3
260	M	42	0	0	328	0	26.7	0	0	0	0	0	0	0	0	2	3	3	2	479.5	250	16	259.5	46.1	20.8	39.2	20.8	19.2	17.5	52.1	4.6	36.7	41.3	79	37.9	5.8
261	F	81	0	0	0	0	36.5	1	0	0	0	0	0	0	0	10	9	1		556	365.5	16.6	328.5	32.2	19.6	68.1	0	12.3	23.3	65.7	1.3	35	36.3	86	29.9	3.8
262	F	61	1	0	0	0.33	29.2	1	1	1	0	0	0	0	0	15	17	13	15	379.5	303	11.5	167.5	17.7	28.7	61.7	1	8.6	33.1	79.8	1.8	36.6	38.4	76	36.2	7.7
263	F	54	0	0	0	0.14	31	0	0	1	0	0	0	0	0	6	6	12	16	412	389.5	4.5	76	4.4	16.8	60.8	3.5	18.9	19.7	94.5	7.3	38.5	45.8	83	43.7	8.5
264	M	45	1		600	1	39.4	1	1	0	1	0	0	0	0	9	11	12	12	345.1	279	19	96	14.4	73.8	9	0	17.2	93.1	80.9	91.6	1.9	93.5	54	86.9	85.2
265	M	54	1	0	225	1.5	24	1	0	0	0	0	0	0	0	11	18	6	10	434	395.5	1.5	69	8.6	25.5	56.4	0	18.1	25.8	91.1	12	20.8	32.8	78	33.7	15.3
266	F	77	1	0	0	1	21.8	1	1	1	0	0	0	0	0		8	8	9	396	351.5	4	54.5	10.3	23.6	52.1	0.3	24	23.2	88.8	6.2	35.8	42	74	41	3.2
267	M	46	1	0	17.1	1	20.5	0	0	0	0	0	0	0	0		8	14	3	417	393.5	5.5	10.5	4.4	43.5	35.8	2.4	18.3	51.6	94.4	23.1	29	52.1	75	42.3	18.2
268	M	61	0	0	150	2.5	24.9	0	0	0	0	0	0	0	0	4	4	2	2	364.5	334.5	6	81	6.7	12.4	45.6	18.2	23.8	14.8	91.8	5.9	13.1	19	82	18.8	3.8
269	M	68	0	0	0	0	19.7	0	1	0	0	0	0	0	0	10	14	1	10	444.5	417	0.5	101	6.1	15.9	62.6	0	21.5	11.8	93.8	5.8	4.7	10.5	77	7.6	0.9
270	F	53	1	0	0	0	20.4	0	0	0	0	0	0	0	0	5	16	8	12	450	409.5	4	93	8.2	11.6	54	11.1	23.3	15.2	91	0.4	5.4	5.8	93	1.2	0
271	M	35	0	0	180	1	21.7	0	0	0	0	0	0	0	0	8	13	13	9	458	384.5	15	109	13.2	16.3	61.5	8.7	13.5	22	84	8.1	17.3	25.4	86	22.5	1.7
272	M	41	0	0	35.565	2	26.7	0	0	0	0	0	0	0	0	6	8	3	11	431	407.5	2	73.5	5	13.4	35.6	20.4	30.6	20.1	94.5	0.4	15.9	16.3	90	10.3	0
273	F	74	1	0	0		20.6	1	0	0	0	0	0	0	0	7	0	3	12	444.5	367	10.5	156.5	15.4	34.9	49	0	16.1	27.4	82.6	4.9	22.9	27.8	85	20.4	0.8
274	M	45	0			5	29.8	0	0	1	0	0	0	0	0	3	6	14	15	403	361	4.5	86	9.4	22.4	57.1	0	20.5	33.3	89.6	17.1	31.1	48.2	87	48.7	1.5
275	M	35	0	0	0	2	24.6	0	0	0	0	0	0	0	0	3	2	6	4	379	346	3	73.5	8	12.6	64.6	0.6	22.2	22.6	91.3	3.1	16	19.1	82	11.8	2.1
276	M	37	1	0	15	3	35.2	0	0	1	0	0	0	0	0	3	7	8	9	351	293	5.5	145.5	15.2	26.3	45.9	16.2	11.6	38.9	83.5	30.3	34.2	64.5	73	47.9	24
277	M	33	0		208	2	29.8	0	0	0	0	0	0	0	0	5	8	6	12	398	345.5	7	111.5	11.6	29.8	44.1	9.6	16.5	37.1	86.8	21.9	39.6	61.5	86	49.3	3
278	F	45	0	0	0	1	28.9	0	0	0	0	0	0	0	0	12	13	10	17	439.5	351	32.5	83	13.8	16.2	61.6	1.3	20.9	17.1	79.9	0	16.2	16.2	87	19.8	1.2
279	M	43	0	0	180	1	32.5	1	0	0	0	0	0	0	0	6	13	8	7	439.5	271	20	140	35.4	44.5	30.4	0.2	24.9	63.1	61.7	52.3	19.5	71.8	65	68.2	49.8
280	M	62	1	0	0	1	28.7	0	0	0	0	0	0	0	0	5	8	3	5	361.5	303	1	18.5	15.9	59.2	31.4	0	9.4	68.1	83.8	64.4	7.9	72.3	80	68.3	45
281	M	33	0		136.5	2	31.4	1	0	1	0	0	0	0	0	5	6	10	10	437	413	1.5	103.5	5.2	15.5	58.2	8.5	17.8	33.2	94.5	23.8	38.6	62.4	76	59.4	28.3
282	F	60	1	0	0	1	26.2	0	0	0	0	0	0	0	0		3	7	12	473.4	409	2	63.5	13.2	29	54.5	0	16.5	26.3	86.4	12.6	21.9	34.5	86	32.6	2.5
283	M	62	1			5	26.9	0	1	0	0	0	0	0	0	6	6	6	20	466.4	402.5	5.5	87	12.7	41.2	40.6	0.2	18	36.8	86.3	3.3	40.1	43.4	70	43.2	36.1
284	F	57	0	0	0	1	25.1	0	0	0	0	0	0	0	0	6	10	21	26	493.5	465.5	11.5	51	3.4	5.6	72.8	1.4	20.2	9.4	94.3	1.2	4.6	5.8	83	6.3	0.8
285	M	51	0		120	1	25.1	0	0	0	0	0	0	0	0	7	12	21	11	388	291.5	9	258.5	23.1	21.6	59.9	12.5	6	32.6	75.1	6.2	26.1	32.3	87	21	1.2
286	M	76	1	0		0	22.9	1	0	1	0	0	1	0	0	7	11	8	5	390.5	213	33	139	40.4	26.8	54	0	19.2	20.8	54.5	2.5	10.1	12.6	90	8.7	0
287	F	61	1	0	0	1	24.6	0	0	1	0	0	0	0	0	14	20	2	22	500.5	344.5	93.5	158	15.4	12.3	55.5	12	20.2	17.4	68.8	4.4	15.6	20	81	15.8	2.1
288	M	60	1			3	24.4	0	0	0	0	0	0	0	0	6	14	9	28	438.5	378.5	7.5	51	12.2	11.6	67.4	0	21	10.9	86.3	4.6	3.5	8.1	90	6	0
289	M	29	0	4	0	0	21	0	0	0	0	0	0	0	0	1	1	3	8	419.5	349.5	5	68	15.7	46.5	30.3	0	23.2	25.6	83.3	1.9	3.9	5.8	88	2.6	0.2
290	M	48	0		336	2	24.4	1	0	0	0	0	0	0	0	7	14	10	9	424	407.5	1.5	68.5	3.5	11.9	51.1	4	33	10.9	96.1	8.5	15.2	23.7	77	24.3	5.7
291	M	62	1	0	0	0	28.7	0	0	1	1	0	1	1	0	9	14	6	20	438.5	209	48	164	46.5	17.7	57.7	10.2	14.4	18.9	47.7	10	14.9	24.9	88	20.4	0.9
292	M	57	0	0	150	1	18.8	0	0	0	0	0	0	0	0	6	8	16	2	456.5	416	2.5	47.5	8.4	26.1	48.7	3.4	21.8	26.5	91.1	15.4	10	25.4	76	11.7	3.3
293	M	48	0	0	90	1	24	1	0	0	0	0	0	0	0	2	2	13	8	386	310.5	10.5	101.5	17.3	17.6	57.3	7.1	18	28.4	80.4	0.2	14.7	14.9	80	8.5	0.4
294	M	75	1	0	60	2	21.3	1	0	0	0	0	1	0	0	4	5	6	12	454.5	334	3.5	106	25.9	67.3	17.7	0	15	64	73.5	34.5	28.6	63.1	88	50.8	1.8
295	M	44	0		360	2.5	22	1	0	1	0	0	0	0	0	8	18	15	15	442	364.5	14	93.5	14.8	18.5	48.6	13.6	19.3	17	82.5	0.8	6.9	7.7	88	5.8	0.5
296	M	51	0		90	3	27.1	0	0	0	0	0	0	0	0	10	14	4	12	452	424.5	1	77	5.9	28.4	53	0.5	18.1	14.6	93.9	7.2	11.2	18.4	63	19.4	7.8
297	F	59	0	0	0	4.5	25.4	0	0	0	0	0	0	0	0	3	6	8	10	494.5	433.5	11.5	95.5	10.2	8.8	41.4	27.5	22.3	20.5	87.7	2.4	18.1	20.5	88	19.2	0.1
298	M	52	0		135	2	28	0	0	0	0	0	0	0	0	10	19	6	20	427.5	343.5	42	75.5	10.9	25	51.4	0.3	23.3	26.9	80.4	17.8	18.2	36	78	32.8	14.1
299	F	63	1	0	0	2	28.5	0	1	1	0	0	0	1	0	5	5	4	11	374	349.5	4.5	68	5.4	7.3	40.6	26.5	25.6	11.8	93.4	1.7	22.8	24.5	88	20.9	0.2
300	F	67	1	0	0	2	23.3	0	0	1	0	0	1	0	0	15	20	0	6	459	293.5	14	201.5	34	22	59.3	2.2	16.5	29.8	63.9	0	7	7	92	4.7	0
301	M	57	0	0	40.1	2	30.8	0	0	0	0	0	0	0	0	7	13	7	7	360.5	291.5	1	64	18.9	15.6	65.2	3.6	15.6	49.6	80.9	33.6	25.9	59.5	80	56	31.3
302	M	48	1	0	240	2	26.3	0	0	0	0	0	0	0	0	6	13	1	1	356	343.5	3.6	60	2.5	16	60.7	5	18.3	17.1	96.5	19.3	21.3	40.6	82	36	10.5
303	F	81	1	0		0	26.5	1	0	0	1	0	0	0	0			8		519.5	393	3	270.5	23.9	15.5	81	0.1	3.4	18.8	75.7	25.1	35.9	61	86	51.6	21.7
304	M	29	0	2.5	45	2.5	40.3	1	0	0	0	0	0	0	0	2	0	5	3	404.5	351.5	5.5	130.5	11.9	15.6	58.2	12.5	13.7	19.8	86.9	12.5	21.2	33.7	77	37.9	11.1
305	M	55	0	0		2	28.9	1	0	0	0	0	0	0	0	4	1	6	3	476.5	390.5	13.5	123	15.6	19.2	61.2	0.3	19.3	16.3	82	3.7	23	26.7	82	22.1	1.3
306	M	55	0		120	3	32.3	1	0	0	0	0	0	0	0	2	3	4	9	358	281.5	4	82.5	20.5	28.8	27	31.2	13	33.2	78.6	18.3	50.1	68.4	75	63.5	14.9
307	M	38	0		23.25	4	24.4	0	0	0	0	0	0	0	0	10	10	16	24	434.5	369	6.5	61	13.8	13	57.9	0	29.1	13.6	84.9	1.3	9.9	11.2	91	12	0
308	M	46	0	0	191	2	26.1	0	0	0	0	0	0	0	0	4	7	6	1	486	333.5	11.5	240.5	29.7	20.7	59.8	0.2	19.3	28.2	68.6	17.5	30.4	47.9	72	39	8.1
309	M	65	1	0		1	29.4	1	0	0	0	0	0	0	0	6	11	9	6	471	408	12	106	11.1	9.6	81.5	0.7	8.2	20.3	86.6	4.6	29.6	34.2	72	41.6	18.5
310	M	40	0		44	2	25.7	0	0	0	0	0	0	0	0	6	4	6	9	454	405.5	3.5	73.5	10	22.3	52.3	4.4	21	29	89.3	10.5	15.5	26	85	18.8	3.4
311	M	32	0	0	52	1	24.6	0	0	1	0	0	0	0	0	7	7	10	7	452	411.5	14	104.5	6	13.6	56.6	14.2	15.6	15.2	91	0.6	7.4	8	89	6.9	0.4
312	M	39	1	15	15	2	37.9	1	1	0	0	0	0	0	0	9	17	17	34	360.5	319.5	5.5	182	10	36.3	29.1	16.6	18	51.9	88.6	8.8	63.7	72.5	81	66.7	46.8
313	M	28	1	0	0	1	37.1	0	0	0	0	0	0	0	0	6	12	8	8	426	395	9	60.5	5.3	10.9	61.1	9.1	18.9	10.6	92.7	2.1	9	11.1	76	12.2	1.8
314	M	57	1	0		1	25.8	1	1	1	0	0	0	0	1	10	16	14	24	404	319	7	43	19.6	23	63.5	1	12.5	34.8	79	16.6	43.6	60.2	89	48.3	0.2
315	F	58	1	0	0	1	21	0	0	0	0	1	0	0	0	11	16	4	23	487.5	454.5	7	94	5.4	5.6	59.3	5.9	29.2	12.9	93.2	0	14.9	14.9	84	13.5	2.1
316	M	44	0	10	300	3	19.8	0	0	0	0	0	0	0	0	10	14	13	15	399	301	5	233.5	23.6	37.2	41.9	6.9	14	49.9	75.4	0	29.5	29.5	87	11.8	0.4
317	M	36	0	0	0	0.29	27.7	0	1	1	0	0	0	0	0	3	5	12	4	413	406	1.5	139	1.3	9.6	43.8	27.3	19.3	11.2	98.3	0.6	11.1	11.7	87	11.8	1
318	M	27	0	0		2	22.8	1	0	0	0	0	0	0	0	7	17	10	7	685	378.5	170	274	26.5	30	44.9	3.8	21.3	35.5	55.3	1	14.3	15.3	91	3.5	0
319	F	22	1	0	0	2	22.5	0	0	0	0	0	0	0	0	7	13	13	10	543	533.5	4	3	1	5	52.7	19.7	22.6	2.6	98.3	1.5	3.9	5.4	90	6.4	0
320	M	56	1	0	0	1	27.1	1	1	1	0	0	0	0	0	7	16	16	21	247	216.5	1	71	12	24.5	48	13.6	13.9	28.3	87.7	24.9	22.7	47.6	77	45.5	26.9
321	F	53	0	0	0	1	24.1	0	0	0	0	1	0	0	0	9	9	6	14	374.5	347	6	134.5	5.8	16.6	71.7	0	11.7	15.7	92.7	2.8	19	21.8	80	52.6	42
322	F	77	1	0	0	2	27.1	1	1	1	0	0	0	0	0	16	22	0	43	384	257	85	141.5	14	16.9	69.3	0	13.8	11.9	66.9	13.3	26.6	39.9	83	41.3	8.2
323	M	64	1		240	3	22.4	0	0	1	0	0	0	0	0	16	20	7	15	427	391.5	3.6	58	7.5	9.2	51.1	10.6	29.1	14.1	91.7	0.3	7.5	7.8	91	3.8	0
324	M	45	0	0		4	25.4	0	0	0	0	0	0	0	0	10	17	14	8	460.5	431	8.5	59	4.6	12.8	51.6	8.1	27.5	18.2	93.6	10.4	8.9	19.3	71	15.6	4.6
325	M	51	1	0	0	0	28	0	0	0	0	0	0	0	0	3	14	6	42	527	481	4	20	8	11.5	82.5	0	6	22	91.3	21.8	50	71.8	86	72.8	5
326	M	62	0	0	0	1	23.8	1	1	1	0	0	0	0	0	5	11	12	23	485.5	458	1.5	56	5.4	16.4	56.8	0.2	26.6	14.4	94.3	3	15.2	18.2	86	16.4	0.3
327	M	62	1	15		5.5	37.5	1	1	1	0	0	1	0	0	3	2	6	4	465	399	4.5	86.5	13.3	32	55.7	0.9	11.4	31.9	85.8	8.4	52.9	61.3	64	49.9	20.5
328	M	57	1		24	3	29.1	1	0	1	0	0	1	0	0	6	5	2	7	382	341	3.5	91	9.9	60.6	23.6	2.8	13	71.1	89.3	68.1	10.7	78.8	58	75.7	67.2
329	M	30	0	0	20.5	2	30	1	0	0	0	0	0	0	0	6	11	10	28	416	349	7.5	173	14.6	17.3	49.7	19	14	25.8	83.9	12.8	28.2	41	69	39.2	13.1
330	M	43	0		240	1	29.4	0	0	0	0	0	0	0	0	6	5	7	5	400.5	377	5	101.5	4.7	25.9	41.4	4.1	28.6	41.4	94.1	67.5	24.6	92.1	79	86.7	9.2
331	F	84	1	0	0	0	27.5	1	0	1	0	0	0	0	0		22	16	25	435.5	370	0.5	104	14.9	35	46.6	0	18.4	44.6	85	17.7	38.4	56.1	79	49.3	17.8
332	M	50	0	0	81.5	1.5	24.1	0	0	1	0	0	0	0	0	5	4	10	6	454	415.5	2	67	8.1	44.8	32.7	0.4	22.1	37.9	91.5	17.8	27.9	45.7	75	41.9	21.7
333	M	42	1	15.18	135	2.5	29.6	1	1	1	1	0	0	0	0		8	14	20	432.5	405	2	86	5.9	21.2	52	4.6	22.2	32.2	93.6	73.9	12.3	86.2	63	89.2	72.4
334	M	45	0		35.5	1	25.9	0	0	0	0	0	0	0	0	6	7	18	17	472.6	437	0.5	86	7.4	33.5	40.2	2.7	23.6	30.8	92.5	19.1	10.7	29.8	81	25.7	11.3
335	M	32	0		18.5	3	37.3	1	1	1	0	0	0	0	0	13	18	12	23	446	334.5	43.5	82.5	16.9	31.5	37.4	11.8	19.3	35	75	1.8	41.1	42.9	87	40.4	1.1
336	F	43	1	0	0	1.5	50.5	1	0	0	0	0	0	0	0	10	15	10	18	357	296.5	6.5	220	15.4	72	18.9	0	9.1	105.6	83.1	89.4	26.9	116.3	47	112.9	112.1
337	M	68	1	0		3	0	1	1	0	0	0	0	0	0	2	4	13	10	426	330	1	72	22.3	23	44.4	13.5	19.1	37.9	77.5	20.5	12.7	33.2	80	24.7	10.7
338	M	21	0	6		1	31.4	0	0	0	0	0	0	0	0	7	15	15	10	494	485.5	1	66.5	1.5	11.2	51.2	10.1	27.5	10.3	98.3	1	12.4	13.4	86	14	2.1
339	M	68	1	0		2	22.8	0	0	0	0	0	0	0	0	10	6	7	16	447	374.5	5.6	77	15.2	19.9	64.6	0	15.5	15.1	83.8	0.2	6.2	6.4	90	3.5	0
340	M	45	0	27		2	28.7	0	0	0	0	0	0	0	0	12	15	8	22	457.5	327.5	52	111	19.2	10.8	66.9	1.1	21.2	16.2	71.6	5.2	11	16.2	83	13.7	2.9
341	F	32	0	0	15.375	1.5	38.2	0	0	0	0	0	0	0	0	10	18	11	20	470.5	389	23	66.5	13.1	8.1	63.5	10.9	17.5	10.4	82.7	1.1	23.7	24.8	83	26.4	0.9
342	M	56	1		60	3	27.9	0	0	0	0	0	0	0	0	7	19	24	9	479	367.5	3.5	1.5	22.7	55	29.5	0	15.5	75.9	76.7	73.8	4.2	78	66	74.9	62.9
343	M	48	0		0	1	34.8	1	0	1	1	0	0	0	1		13	5	15	202	76.5	5	104.5	61.2	39.9	45.1	0	15	57.3	37.9	44.7	43.1	87.8	81	71.4	22.7
344	M	46	1	0		3	46.5	0	0	1	1	0	0	0	0	6	28	5	16	337.5	142.5	1.5	85.5	57.6	80.7	14.4	0	4.9	93	42.2	86.3	9.7	96	65	77.1	71.6
345	M	66	0		159	1	30.1	1	0	1	0	0	0	0	0	5	7	5	9	439	341.5	25	96.5	17.5	36.9	51.1	0.1	11.9	39	77.8	16.7	34.3	51	80	45.5	13
346	M	49	0			3	29.7	1	0	1	0	0	0	0	0	10	16	17	26	477	410	13.5	64.5	11.5	17.7	63.4	1.3	17.6	25.5	86	0.1	14.9	15	90	7.8	0
347	M	39	1	15	120	3	28.4	1	0	0	0	0	0	0	0	10	9	15	26	432.5	415.5	4.5	47.5	2.9	6.6	39.7	16.5	37.2	12.4	96.1	4.3	17.8	22.1	87	18.1	1.9
348	M	46	0	0	240	1	25.7	1	0	0	0	0	0	0	0	8	12	17	8	244	201	1.5	98.5	17.1	46	38.1	9.2	6.7	55	82.4	21.8	44.8	66.6	76	61.5	10.4
349	M	53	1	0	360		33.5	0	0	0	0	0	0	0	0	4	10	8	7	415.5	387	0.5	1.5	6.7	30.7	47.2	0	22.1	44.8	93.1	89.5	0.3	89.8	65	89.5	87
350	M	57	0			5	34.2	1	0	1	0	0	0	0	0	3	6	10	4	416	255	14.5	199.5	36.5	30.6	54.9	2.7	11.8	23.2	61.3	0.2	18.4	18.6	83	20.2	3.3
351	M	28	1	0	0	3.5	33.9	0	0	0	0	0	0	0	0	16	13	18	34	398	370	0.5	183	6.9	27.6	59.6	0	12.8	27.4	93	6.6	30.2	36.8	76	31.6	6.2
352	M	36	0	0	33.75	1.5	24.5	0	0	1	0	0	0	0	0	5	5	8	8	457	411	11	103.5	7.9	23.8	50.4	9.6	16.2	27.7	89.9	0.9	19.7	20.6	77	11.1	2.9
353	M	37	0	0	0	1	22.1	0	0	0	0	0	0	0	0	5	7	12	9	471	290.5	7.5	293	37.3	13.9	60.4	3.5	22.2	24.1	61.7	1	21.3	22.3	90	17.6	0
354	M	39	1	20	120	5	31.2	1	0	0	0	0	0	0	0	14	22	13	12	409.5	376	8	51.5	6.4	37	41.1	0	21.9	61.9	91.8	62.2	0.2	62.4	62	57.3	48.7
355	M	43	0	0		1	30.9	0	0	0	0	0	0	0	0	5	2	12	11	505	284.5	4	77.5	43.2	21.3	33.2	19.8	25.7	26.6	56.3	0	32.7	32.7	82	33.3	7.6
356	M	35	0		13.75	3	24.8	1	0	0	0	0	0	0	0	7	11	13	11	484	440	3	58.5	8.5	19.1	45.9	0	35	20.6	90.9	14.3	13.1	27.4	82	23	5.5
357	M	62	1		0	1	24.7	1	0	1	0	0	1	0	0	8	12	7	22	453.5	338	3.5	76.5	24.9	16.9	69.3	0	13.8	21	74.5	5	14.9	19.9	78	15.4	5.1
358	M	58	0		41	1.5	21.8	0	1	1	0	0	0	0	0	5	3	7	4	439	387.5	10	75	9.7	10.7	60.6	11.2	17.5	11.2	88.3	1.9	6.3	8.2	92	4.3	0
359	M	47	0	3.75	180	3.5	36.3	1	0	0	0	0	0	0	0	7	18	11	4	222	171	4.5	62	21.4	56.4	25.8	0	17.8	77.9	77	81.4	30.2	111.6	69	112.6	101.1
360	M	48	1		315	3	25.3	0	0	0	0	0	0	0	0	9	12	11	26	405	285.5	7.5	138.5	28.2	9.4	75	0.9	14.7	19.4	70.5	0.6	8.4	9	92	5.5	0
361	M	48	0	0	328	1	29	1	0	0	0	0	0	0	0	12	17	17	26	414	384.5	5	53.5	6	5.1	62.3	7.2	25.5	9.8	92.9	3.2	14.5	17.7	85	17.6	1.9
362	F	60	0	0	0	1	31.2	0	0	1	0	0	0	0	0	10	18	10	29	458.8	426	9	64	5.3	17.4	57.7	0.1	24.8	14.4	92.8	2.3	11.5	13.8	85	16.6	1
363	M	64	0	0	15	2.5	30	0	1	1	0	0	0	0	0	7	7	12	13	234	173.5	2.5	63	25	33.7	49.6	0.3	16.4	44.2	74.2	33.5	41.8	75.3	75	69.2	14.9
364	M	62	0		0	2	28	1	1	0	0	0	0	0	0	4	4	9	0	493.5	412.5	7.6	134.5	15.1	35.6	45.9	0.1	18.4	32.8	83.6	5.4	28.2	33.6	91	26.8	0
365	M	51	0		90	3	24.7	1	0	0	0	0	0	0	0	8	9	17	9	478.5	465	4	63.5	2	6.6	58.5	1.7	33.2	10.6	97.2	2.2	11.4	13.6	90	8	0
366	M	64	0	4	60	1	26.4	1	0	0	0	0	0	0	0	6	11	14	16	441	399	2	68	9.1	14	62.3	0	23.7	16.1	90.5	1.4	27.8	29.2	81	27.7	5.6
367	M	66	1	0		2	22.3	1	0	1	0	0	1	0	0	14	21	4	11	422	354.5	2	55.5	15.6	26	54	0.1	19.9	29.4	84	9.8	10.5	20.3	78	10.5	2.4
368	M	52	1	40	0	4	24.1	0	0	0	0	0	0	0	0	13	15	23	31	444	346	4.5	105.5	21.3	15.3	62.6	0	22.1	15.5	77.9	0.2	11.6	11.8	92	10.2	0
369	F	53	1		0	0	22.1	0	0	0	0	0	0	0	0		13	16	11	281	253	2.5	41	9.1	7.5	44.6	11.5	36.4	12.8	90	0	6.4	6.4	91	3.8	0
370	M	35	0	0	120	2	28.1	0	0	0	0	0	0	0	0	8	14	14	9	371	347	10.5	90.5	3.7	13	59.4	8.7	18.9	12.2	93.5	0.3	14.9	15.2	85	12.6	1.9
371	M	34	0	0	104	1	30.1	1	0	0	0	0	0	0	0	3	4	8	2	450	426	2.5	81.5	4.8	11.1	62.1	2.7	24.1	8.6	94.7	34.4	14.2	48.6	71	48.7	7.2
372	M	50	0	0	12.855	3	27.3	0	0	1	0	0	0	0	0	7	14	9	8	449	371.5	49	57	7.1	17	57.1	0.3	25.6	17.6	82.7	0	20.7	20.7	84	21.3	0.8
373	M	48	0	0	0	0	23.7	0	0	0	0	0	0	0	0	13	16	2	6	476.4	283	6.5	145	39.8	26.1	58.5	0	15.4	29	59.4	4.9	20.8	25.7	85	24.8	4.2
374	M	60	1		0	1	24.6	0	0	0	0	0	0	0	0	7	14	11	12	410.5	325	8.5	51.5	19.2	13.5	64.5	0.9	21.1	14.6	79.2	0	14.2	14.2	89	7.4	0.2
375	M	64	1	0	0	3	26.4	1	0	0	0	0	0	0	0	11	21	15	16	457	393	2.1	109	13.6	34.5	46.1	4.6	14.8	42.4	86	27.9	12.8	40.7	84	29.9	6.1
376	M	50	1		135	1	26.1	0	0	0	0	0	0	0	0	6	8	8	10	445.5	346.5	5.5	-	21.2	54	40.4	5.6	0	43.5	77.8	8.5	35.5	44	80	37.4	6.9
377	M	47	1	29	720	4	31.4	0	0	0	0	0	0	0	0	9	12	13	5	430.5	420	2	68.5	2	12.6	71.1	2	14.3	17.9	97.6	20	12.3	32.3	65	28.6	23
378	M	47	0	0	0	3	29	0	0	1	0	0	0	0	0	5	3	4	4	460	392.5	4.5	62.5	13.8	16.4	59.5	1.6	22.5	31.4	85.3	18.1	34.9	53	73	49.2	13.3
379	M	34	1	3	180	2	30	1	0	0	0	0	0	0	0	10	9	11	13	450	347	14.5	84	20.3	32.3	50.1	0.3	17.3	46.1	77.1	33.5	19.9	53.4	73	51.5	25.4
380	M	34	0	8	120	2	22.5	0	0	0	0	0	0	0	0	5	4	8	17	375	362	3	84	2.7	6.8	58.1	8.9	26.2	10.6	96.5	8.3	4.3	12.6	89	2.5	0.3
381	M	50	0			0	23.3	0	0	0	0	0	0	0	0	4	8	7	13	490.5	361	12.5	128	24.5	36.7	43.7	1.9	17.7	30	73.6	22.1	17.6	39.7	89	29.3	0.7
382	M	31	0	0	16.875	0	18.2	0	0	0	0	0	0	0	0	7	6	9	5	455	218	89.5	56.5	40.4	6.4	41.3	29.8	22.5	28.7	47.9	0	17.6	17.6	95	1.1	0
383	M	33	0	0		2	25.1	0	0	1	0	0	0	0	0	7	7	11	2	460.5	375.5	2	155.5	18.1	41.1	48.1	0.7	10.1	48	81.5	35.5	28.6	64.1	79	59.8	19
384	M	41	0		0	1	23.3	0	1	1	0	0	0	0	0	3	5	2	8	394.5	296	2	103	24.6	26.9	55.7	4.4	13	30.1	75	3	22.5	25.5	88	9.1	1
385	F	63	1	0	0	0	20.3	0	0	0	0	0	0	0	0	8	12	5	23	488	396	4.5	222.5	18.1	22.3	58.2	4	15.5	19.3	81.1	0.2	5.5	5.7	91	4.1	0
386	F	40	0	0	30	2	29.2	1	0	1	0	0	0	0	0	12	19	8	31	416	326	24	124.5	16.8	30.5	48.8	0	20.7	26	78.4	0.9	13.8	14.7	85	16.4	0.7
387	M	43	0	12.5	13	5	32.6	0	0	0	0	0	0	0	0	8	7	9	10	415	328	11.5	96.5	18.7	32.9	45.5	0	21.6	27.4	79	24.8	7	31.8	82	25.8	8.4
388	M	46	1	0	0	3.5	26.1	0	0	1	0	0	0	0	0		13	6	32	509	478	7	196.5	4.8	39.2	51.3	0	9.5	27.6	93.9	3.8	22.3	26.1	82	29.2	8.4
389	M	42	1	24	280	1	28.1	0	0	0	0	0	0	0	0	10	13	15	15	439	411.5	0.5	64.5	6.1	18.1	53.2	0.8	27.9	22	93.7	29.7	22.5	52.2	67	49.6	45.1
390	M	39	0	2	240	2	25.1	0	0	0	0	0	0	0	0	11	20	8	14	452.5	367	14	147	16.3	36.8	41.7	0	21.5	30.5	81.1	0.3	21.4	21.7	90	20.4	0.2
391	M	55	0	0		1	20.6	1	0	0	0	0	0	0	0	6	9	2	10	358.5	244	5.5	110.5	30.9	34.2	48.8	3.3	13.7	29.3	68.1	6.4	14.3	20.7	89	11.1	0
392	M	59	1	0	0	1	29.7	1	1	1	0	0	0	0	0	9	16	14	12	462.5	442.5	0.5	78	4.2	12.7	66.2	0	21.1	15.2	95.7	3.4	17.9	21.3	86	21.6	1.9
393	M	37	0	0	0	1	35.9	1	0	0	0	0	0	0	0	4	3	5	6	371	264	5	125	27.9	49.6	47.2	0	3.2	64.7	71.2	65.3	8.4	73.7	59	70.7	56.1
394	M	48	1			0	34.2	0	0	0	0	0	0	0	0	5	9	7	20	373	324	2.5	79.5	12.5	54.6	33.2	0	12.2	62.4	86.9	49.4	35.8	85.2	72	83	54.3
395	M	72	0	0	0	0	24.9	0	0	1	0	0	0	0	0	5	8	7	12	513.5	333	10	51	33.9	64.4	16.7	0	18.9	46.1	64.9	38.9	23.4	62.3	82	53	16.8
396	M	57	1			2	24.2	1	0	1	0	0	0	0	0	6	10	23	2	485	468	1.5	11	3.2	20.6	44.6	0.2	34.6	23.2	96.5	23.1	5.1	28.2	78	20.8	6.2
397	F	75	1	0	0	1	26.2	1	0	1	0	0	0	0	0	16	14	18	23	503.5	343	10.5	167	30.4	27.8	51.1	0	21.1	36.9	68.1	8.4	40.6	49	66	47.6	11.9
398	M	48	0	0	120	2	22.9	1	1	0	0	0	0	0	0	7	12	12	12	418	346.5	5.5	61	16	13.5	62.5	0	24	21.6	82.9	4.5	17.7	22.2	85	18	2.6
399	M	60	1		77.04	1	34.8	1	0	1	1	0	0	1	0	10	15	7	12	382	268	23	100	25.3	30.2	60.1	0	9.7	69.6	70.2	62.7	7.2	69.9	59	67.8	66.7
400	F	64	1	0	0	0	29.6	1	1	1	0	0	0	0	0		28	3	21	431.5	377.5	39.5	52	3.7	5.7	31.3	34	29	7.2	87.5	1	21.9	22.9	74	21.5	10.3
401	M	56	0	0		1	23	1	0	0	0	0	0	0	0	7	14	4	4	438.5	404	2.5	95.5	7.3	16.2	49.4	11.8	22.6	20	92.1	1.3	16.4	17.7	89	13.1	0.1
402	F	77	1				24	0	0	0	0	0	0	0	0	6	23	3	12	510.5	255.5	104	73.5	37.1	15.1	67.5	0	17.4	21.8	50.1	10.8	19.7	30.5	81	27	4.9
403	M	59	1			2	31.8	0	0	0	0	0	0	0	0	7	6	10	3	459	372.5	8.5	78.5	17.3	18.9	60.6	0	20.5	24.6	81.2	14.3	29.8	44.1	62	38.2	22.9
404	F	66	0	0	0	0	21.2	0	0	1	0	0	0	0	0	10	6	12	5	408.5	273.5	13.5	149	30.8	29.8	48.6	0	21.6	37.7	67	2	11.6	13.6	81	12.3	1.3
405	M	41	1	0	120	1	24.5	0	0	0	0	0	0	0	0	5	10	19	4	432.5	382.5	0.5	3	11.5	17.6	50.2	14.1	17.9	29.2	88.4	0	14.4	14.4	92	1.3	0
406	F	53	1	0	0	0	20.2	0	0	0	0	0	0	0	0	11	16	17	6	482	380.5	5.5	70	20.1	23.1	51.7	8.4	16.8	25.4	78.9	0.8	10.1	10.9	91	6.8	0
407	F	60	1	0	0	2.5	40.2	1	0	1	0	0	0	0	0	3	5	5	4	429.5	377	13.5	109	9.4	51.5	39	0	9.5	61.3	87.8	101.9	13.2	115.1	75	110.3	99.3
408	M	66	0	0		2	23.6	0	0	0	0	0	0	0	0	4	5	8	9	434	332	8	67.5	22.1	22.6	63	1.4	13	41.6	76.5	34.4	23.5	57.9	76	52.4	28.2
409	M	69	0	10	15	0	23.4	0	0	0	0	0	0	0	0	4	8	2	37	486	358.5	17	99	23.6	39.2	46.2	0	14.6	28.5	73.8	3.1	12.1	15.2	91	6.7	0
410	M	51	0	0	284	2	33.5	0	0	0	0	0	0	0	0	7	11	17	9	452	415.5	2.5	38.5	7.6	25.8	38	0	36.2	44.7	91.9	65.6	11.4	77	67	74.7	63.5
411	F	35	1	8.5		0	32	0	0	1	0	0	0	0	0	16	26	3	42	475.5	415	20	128.5	8.9	11	57.8	0.1	31.1	16	87.3	0	6.2	6.2	87	5.6	0.3
412	M	50	0		240	2	20.9	0	0	0	0	0	0	0	0	7	11	15	5	396	278	9.5	172	28.1	35.1	48	9	7.9	40.6	70.2	26.8	21.2	48	84	39.7	10.4
413	M	23	0	0	0	2	31.7	0	0	0	0	0	0	0	0	8	8	7	12	340	307	2	135	9.2	12.9	41.4	25	20.7	16.8	90.3	0.2	12.7	12.9	92	4.3	0
414	M	49	0	15	287.6	4	33.8	1	0	1	0	0	0	0	0	10	8	6	5	347	304	3	147	11.6	23.8	64	0	12.2	27.8	87.6	63.7	3.2	66.9	62	58.4	52.9
415	F	65	1	0	58.65	1.5	25.1	0	0	0	0	0	0	0	0	9	14	3	20	471	334	25	115	25.1	18.6	50.9	1.2	29.3	19.9	70.9	5.4	4.7	10.1	84	7	0.7
416	M	66	1			2	25.2	1	0	0	0	0	0	0	0	4	3	3	9	473	373	20.5	97	17.6	32	52.3	0	15.7	28.3	78.9	4.2	19.5	23.7	83	19.3	2.1
417	M	63	1		120	0	25.4	0	0	0	0	0	0	0	0	12	16			492	391	1	80.5	20.4	45.8	42.1	0.3	11.8	53.4	79.5	4.1	20.4	24.5	89	25.9	0.2
418	M	36	0	20	360	3	28.4	0	0	0	0	0	0	0	0	8	15	12	19	415	384.5	7.5	99	5.6	8.8	70.5	0	20.7	11.6	92.7	0.7	10.1	10.8	84	5.5	0.5
419	M	43	1	0	36.9	4.5	27.7	0	0	0	0	0	0	0	0	8	16	13	15	487	417.5	4	75.5	13.6	21.8	46.5	9.2	22.5	24.9	85.7	1.4	12.8	14.2	83	10.8	1
420	M	43	0	0	103.2	1	29.2	0	0	0	0	0	0	0	0	103	108	16	11	479.9	453.5	3	91.5	4.9	22.5	64.1	3.1	10.3	38.9	94.5	49.3	8.1	57.4	68	55	36.1
421	M	51	1	0	0	1	32.7	0	0	1	0	0	0	0	0	1	4	11	17	438.5	310	12	361.5	27.3	17.9	68.7	0	13.4	12.5	70.7	1.7	15.5	17.2	70	14.9	4.5
422	M	40	1	8.5	15.15	2.5	27.7	0	0	0	0	0	0	0	0	6	14	16	12	337.5	299.5	4	73.5	10.2	19.2	45.6	12	23.2	21.4	88.7	2.2	12	14.2	92	16.6	0
423	M	61	0			0	26.8	1	0	1	0	0	0	0	0	9	12	11	18	408	385.5	3.5	83	4.7	36.8	45.4	0	17.8	30.6	94.5	30.8	31.6	62.4	86	55.1	3.4
424	M	56	0	0	45	1	25.8	1	0	1	0	0	0	0	0	6	2	14	9	487.5	427	5.5	74.5	11.4	13.2	67.6	0.1	19.1	21.4	87.6	6.3	24.9	31.2	85	24.3	3.1
425	F	57	1	0		1	25.4	0	0	0	0	0	0	0	0	15	20	14	13	424	360.5	8	68	13.3	9.7	60.9	6.4	23	11.6	85	1.2	12.8	14	89	13.1	0.2
426	M	42	0	0	0	2	30.3	0	0	0	0	0	0	0	0	8	11	10	16	378.5	331	3	60.5	11.8	27.7	46.5	12.8	13	39.8	87.5	4.2	39.7	43.9	80	26.1	2.7
427	M	48	0	0	41	2	26.7	0	0	0	0	0	0	0	0	4	6	6	3	440.5	415.5	1	73	5.5	26.2	42.5	6	25.3	29.7	94.3	22.1	25.3	47.4	71	44.6	15.2
428	M	60	0	0	0	2	28.2	1	0	1	0	0	0	1	0	5	7	6	6	441.5	345.5	2	101.5	21.4	23.3	55.6	10.8	10.3	26.9	78.3	20.9	21.2	42.1	75	40.6	19.8
429	M	22	0		225.15	1	33.6	0	0	0	0	0	0	0	0		9	11	17	479	461	4	69	2.9	7.6	53.5	16.8	22.1	10.8	96.2	16.1	18.6	34.7	81	39.3	12.9
430	M	63	1	0	93.75		24	1	1	0	0	0	0	0	0	11	12	5	29	422	381.5	3	63.5	8.9	15.7	61.3	0.1	22.9	22.3	90.4	10.9	9.7	20.6	84	17.1	3.3
431	M	60	0		8.4	0	21.3	0	0	0	0	0	0	0	0	5	2	8	4	384	338	1	90.5	11.7	17.9	61.8	1.2	19.1	26.5	88	17.9	25.4	43.3	82	35.5	7.1
432	M	28	0	0	23.84	2	27.5	0	0	0	0	0	0	0	0	7	6	12	7	403	379	2	75.5	5.5	13.5	53.3	17.1	16.1	12.7	94	27.3	21.7	49	66	47.5	17.7
433	M	53	1	0	0		26.7	0	0	0	0	0	0	0	0	3	3	3	6	469	443	2.5	51.5	5	14	65.1	0	20.9	12.7	94.5	2.2	7.8	10	90	9.6	0
434	F	74	1	0	0	1.5	28.9	0	0	0	0	0	0	0	0	12	19	16	13	378	223	3	69	40.5	13	73.1	1.8	12.1	24.8	59	0.6	22.1	22.7	84	18.8	1.3
435	M	53	1		360	1.5	29.4	1	0	1	0	0	0	0	0	9	7	10	8	442.5	385.5	1.5	78.5	12.6	18.2	50.1	7.7	24.1	24.3	87.1	27.8	15.6	43.4	79	39.8	16.8
436	M	47	0		180	2	29.4	1	0	1	0	0	0	0	0	11	8	12	22	433.5	391.5	5.5	106.5	8.5	12.9	69.1	0.6	17.4	24.3	90.3	29.1	22.2	51.3	76	51.2	20.4
437	M	51	1		264	4	29.4	1	1	0	0	0	0	0	0	8	16	9	14	392	333	10.5	78	12.7	31.7	44.4	9	14.9	37.9	85	46.6	32.1	78.7	77	75	38.2
438	M	64	0	0		2	25.5	1	0	0	0	0	0	0	0		7	9	9	339	324.5	1	3	4	11.2	64.3	0	24.5	13.3	95.7	2.2	27.9	30.1	79	30.1	8.9
439	F	48	1	0	0		23.7	0	0	0	0	0	0	0	0	12	18	19	55	488.5	458	8	245.5	4.7	19.6	58.7	5.7	16	17.4	93.8	0.3	8.1	8.4	93	2	0
440	M	45	0	0	32.55	1	27.4	0	0	0	0	0	0	0	0	5	2	8	11	449	409	12.5	91	6.3	16.4	55	10.9	17.7	21.1	91.1	0.1	20	20.1	91	13.6	0
441	F	53	1	0	0	1	21.8	0	0	1	0	0	0	0	0	7	10	4	4	362.5	284	7	137	20.1	45.8	35.2	0	19	49.9	78.3	25.4	14.5	39.9	77	35.1	16.7
442	M	54	1	35	448	2	24.7	1	0	1	0	0	0	0	0	6	11	8	8	397	361.5	0.5	8.5	8.8	32.5	36.4	13.3	17.8	28	91.1	19.3	6.5	25.8	88	14.4	1
443	M	40	0	23	360	4	28.4	0	0	0	0	0	0	0	0	6	6	20	7	435.5	415	1	49.5	4.5	22.3	53.3	0.1	24.3	36.1	95.3	26	38.2	64.2	82	60.7	14.9
444	M	57	0			3	25.3	0	0	1	0	0	0	1	0	4	4	5	6	434.5	358.5	5.5	51	16.4	13.5	56.1	0	30.4	20.5	82.5	6	4.2	10.2	93	3.5	0
445	M	64	1	0	300	0	23.1	0	1	1	0	0	0	0	0	21	28	27	30	236	120	35	-	40.3	7.5	92.1	0.4	0	10	50.9	0.5	5.5	6	90	2	0
446	M	69	1			2	24.1	0	1	0	0	0	0	1	0	7	2	8	22	306	180.5	34	58.5	33.6	69.3	14.1	0	16.6	62.2	59	54.8	7.3	62.1	83	59.8	28.6
447	M	73	1	0	30	2	24.1	1	0	0	0	0	0	0	0	14	16	9	16	450.9	370.5	2	111	17.5	36.3	48.7	0	15	43.1	82.2	46.5	10.5	57	74	40.2	22.3
448	M	49	0		180	3	28.3	0	0	0	0	0	0	0	0	7	6	5	12	394	364.5	4	105.5	6.5	33.5	49.5	0.3	16.7	47.8	92.5	52.8	8.9	61.7	49	70.3	67.7
449	F	52	0	0	0	2	26	1	0	0	0	0	0	0	0	3	4	2	1	488.5	410	8.5	134.5	14.6	22.4	39.4	16.1	22.1	29.1	83.9	9.7	6.8	16.5	85	14.9	1.6
450	M	52	0	0	360	1	23.8	0	0	0	0	0	0	0	0	17	14	3	11	417	378.5	5.1	41.5	8.1	36.1	47.1	0.4	16.4	40.5	90.8	45.5	14.3	59.8	85	47.6	4.1
451	F	74	1	0	8.8	1	24.5	1	0	0	0	0	0	0	0	5	15	0	13	415	325	31.5	144.5	15.3	10.8	54.3	7.7	27.2	14.4	78.3	0.2	17.2	17.4	89	17.2	0.2
452	M	32	0		0	2	32.4	0	0	0	0	0	0	0	0	3	4	7	3	426	412	2.5	70.5	2.7	10.9	60.6	12	16.5	22.8	96.7	2.3	15.7	18	90	6.7	0
453	M	59	0	38	120	2	26.8	0	0	1	0	0	0	0	0	8	5	10	13	345.5	295.5	8	106.5	12.4	24	60.6	0	15.4	22.2	85.5	11.8	18.3	30.1	83	26.2	13.6
454	M	60	0	0	32.5	1	23	0	0	0	0	0	0	0	0	5	13	18	20	394	339	3	79.5	13.3	20.5	54.6	6.6	18.3	22.2	86	4.3	14	18.3	84	13.8	3
455	F	57	1	0	0	2	25.5	0	0	0	0	1	0	0	0	7	14	15	9	479.5	372.5	2.5	152.5	21.9	23.6	50.2	0	26.2	22.4	77.7	0.2	39.1	39.3	86	36.2	0.8
456	F	78	1	0	0	0	25.2	1	1	0	0	0	0	0	0	6	10	15	21	461.5	383.5	14.5	77	14.2	12.4	70.7	0.5	16.4	15.8	83.1	20.5	16.1	36.6	86	31.9	3
457	M	33	0	0	0	0	20.8	0	0	0	0	0	0	0	0	1	1	7	3	349.5	302	3	238.5	12.8	20.7	52.4	9.4	17.5	22.8	86.4	0	5.2	5.2	92	5.4	0
458	M	73	1	0	0	2	22.8	1	0	0	0	0	1	0	0	7	13	17	13	427.5	326	6	59.5	22.7	55.8	27	0.2	17	54.3	76.3	36.2	27.4	63.6	80	50.1	16
459	M	67	1		0	3.5	28.9	1	1	1	0	0	1	0	1	3	6	6	12	424.5	373.5	21.5	76.5	7.3	26.5	62.7	0	10.8	20.4	88	15.7	14.7	30.4	73	28	15.4
460	M	59	0	0	27.5	1	27.4	0	0	1	0	0	0	0	0	10	15	17	3	488	464.5	5	69.5	3.8	15.5	69.5	0.1	14.9	15.4	95.2	0.5	8.7	9.2	89	8	0.1
461	M	50	0		63	2	31.4	0	0	0	0	0	0	0	0	6	6	6	6	420	355	8	5.5	13.8	43.9	44.3	0	11.8	63.4	84.5	63.7	1.4	65.1	55	66.1	62.7
462	M	60	0	0	55.2	1	23.7	1	0	0	0	0	0	0	0	4	4	10	8	419.5	352	12	58.5	13.6	35.1	38.2	0	26.7	35.6	83.9	0.3	36	36.3	82	34.9	2.9
463	F	65	1	0	0	0	23.2	1	0	1	0	0	0	0	0	20	19	8	18	508	332	3.5	99	34.2	20	47.4	7.6	25	25.2	65.4	0.2	9.9	10.1	87	8.9	0.7
464	F	48	1	0	0	2.5	21.5	0	0	0	0	0	0	0	0	15	21	6	13	602.5	416	8.5	229.5	30	21.3	57.2	2.3	19.2	24.2	69	0	6.9	6.9	93	3.6	0
465	F	76	1	0	0	2.5	23.9	1	0	0	0	0	0	0	0	15	12	18	35	511.5	485.5	3	66.5	4.5	16.1	64.6	0.1	19.2	11.3	94.9	3.3	23.6	26.9	86	26.6	0.5
466	M	46	0		0	3	24.5	0	0	0	0	0	0	0	0	6	3	7	6	390.5	351	1.5	53	9.8	24.4	54.4	0	21.2	20.8	89.9	1	14	15	88	9.7	0.5
467	M	52	1	0	224	2	29.4	1	1	1	0	0	0	0	0	10	15	14	5	425.5	350.5	1	213	17.4	62.6	24.7	3.1	9.6	60.8	82.4	34.5	27.9	62.4	69	43	30.5
468	M	69	0	0	0	1	24.4	1	0	0	0	0	0	0	0	9	28	2	20	485.5	336	14	153	28.7	14	62.3	0	23.7	25.3	69.2	20.5	16.1	36.6	78	30.9	13.9
469	F	52	1	0	0	2	24.7	0	0	0	0	0	0	0	0	7	10	8	20	510	480	9.5	68	4.1	8.3	64.2	3.8	23.8	13.5	94.1	0.1	6.5	6.6	87	5.4	0
470	F	73	1	13.75	0	1	36.3	0	0	0	0	0	0	0	0	17	24	6	15	362.5	263.5	27.5	256	21.3	55.8	37	0	7.2	38.7	72.7	1.1	5.7	6.8	92	8	0
471	M	61	0			2	24.9	0	0	0	0	0	0	0	0	5	12	11	23	469	395	2	94	15.4	19.5	63.4	1	16.1	19.8	84.2	4.9	22.9	27.8	86	20.7	1.4
472	M	59	0	4.5	120	3	24.7	1	0	0	0	0	0	0	0	4	8	10	12	462.3	308	4	238	32.8	59.3	27.9	0	12.8	32.3	66.6	0	19.7	19.7	90	11.1	0
473	M	47	0	30	164	4	23.7	0	0	1	0	0	0	0	0		7	8	13	248	230	3	90	6.1	20.9	55	0.4	23.7	19.3	92.7	0.3	5.7	6	86	4.7	0.3
474	M	39	0	0	60	3	29.4	0	0	0	0	0	0	0	0	3	5	4	8	428	389	5	67.5	8	18.1	57.3	1.2	23.4	24.3	90.9	0.3	13.6	13.9	90	9.9	0
475	M	67	0	0	12.8475	1	22	0	0	0	0	0	0	0	0	4	0	13	4	463	431.5	0.5	148	6.7	35.5	51.7	1.3	11.5	29.8	93.2	13.2	13.9	27.1	85	12.8	0.3
476	M	39	1	0	369		22.7	0	0	0	0	0	0	0	0	9	13	11	23	453	397	6	69.5	11.2	19	54.3	3	23.7	26.9	87.6	4.1	15	19.1	84	14.1	1.7
477	M	55	1		180	2	25.9	0	0	0	0	0	0	0	0	8	9	13	8	423.5	382.5	3.5	54	8.9	17	49.7	0	33.3	24	90.3	10.5	11.1	21.6	88	9.9	0.5
478	F	70	1	0	0	2	23.4	1	0	0	0	0	1	0	0			1	24	432.5	355.5	2	73.5	17.4	22.2	55.6	0	22.2	23.4	82.2	10	28	38	85	33.4	1.2
479	M	44	1	52	1260	3	29.4	0	0	0	0	0	0	0	0	5	13	7	8	337	285	11.5	87.5	12.4	47.7	33	0	19.3	66.3	84.6	53.5	23.2	76.7	77	72.2	41.7
480	M	52	0	0	0	2	25.1	1	0	0	0	0	0	0	0	6	3	11	10	419.5	356	11.5	88	12.7	20.8	48.5	0.4	30.3	27.8	84.9	7.1	28.3	35.4	86	28.7	1.7
481	M	52	0	0	19.5	2	27.2	0	1	1	0	0	0	0	0		4	6	6	293	257.5	4.5	60	10.7	12.8	60.2	3.9	23.1	24.4	87.9	17.7	17.5	35.2	88	28.4	0.7
482	F	23	0	0	0	2.5	35.3	0	0	0	0	0	0	0	0	9	14	6	7	327.5	287.5	6	148.5	10.6	17.6	40.7	29.5	12.2	31.9	87.8	2.7	50.5	53.2	87	48.4	3.3
483	M	52	0		164	5	29.4	1	0	1	0	0	1	0	0	5	5	12	7	430	380	4	57.5	10.8	36.8	40.8	0.7	21.7	40.2	88.4	8.1	39.8	47.8	84	38.7	3.2
484	M	71	1	0		4	26.4	1	1	0	0	0	0	0	0	9	10	9	18	442.5	401.5	3	53.5	8.7	30.1	45.9	0	24	24.4	90.7	9.7	19.7	29.4	85	25.4	1.8
485	F	65	1	0	0	0	25.8	0	0	1	0	0	0	0	0	7	5	1	34	360	300	0.5	58	16.6	15.8	62.7	12.8	8.7	11.2	83.3	1.6	9.8	11.4	83	10.4	0.6
486	M	62	0	0	300	1	27.3	1	0	1	0	0	0	0	0	3	2	3	6	459	349.5	25.5	87.5	19.4	39.6	51.5	0.6	8.3	49.1	76.1	17.3	40.3	57.6	82	40	18.5
487	M	56	0	0		0	25.6	0	0	0	0	0	0	0	0	8	14	13	7	409.5	364.5	6	62.5	9.7	43.1	39.2	0.4	17.3	38.5	89	8.7	42.5	51.2	85	46.1	3.8
488	M	30	0		0	0	31.9	0	0	0	0	0	0	0	0	5	3	11	10	422	356.5	4.5	178	14.6	19.9	44.6	19.1	16.4	20.5	84.5	0	14.5	14.5	88	12.3	0.5
489	F	55	0	0	0	1	20.6	1	0	0	0	0	0	0	0	4	1	10	11	430	360.5	7	58	14.8	4.7	54.2	21.1	20	5	83.8	0.3	6.8	7.2	87	7.3	0.3
490	F	61	1	0	0	0	27.9	0	0	0	0	1	0	0	0	14	15	18	19	306	281.5	1.5	80.5	7.5	16.3	26.3	17.3	40.1	14.1	92	0.2	35	35.2	87	32.6	2.6
491	F	57	0	0	0	1.5	20.4	0	0	0	0	0	0	0	0	9	15	20	24	422.5	415	1.6	63	1.4	5.5	60.6	8.4	25.5	6.7	98.2	0.3	5.5	5.8	91	4.2	0
492	M	56	0		0	0	29.4	1	0	0	0	0	0	0	0	8	17	5	13	403	252	2.5	61.5	37.1	29.6	60.7	0	9.7	32.8	62.5	8.6	39	47.6	80	41	9
493	F	67	0	0	0	0.35	26.3	0	0	1	0	0	0	0	0	12	12	3	26	531.5	375	35	168	24.5	14.1	61.8	0	24.1	14.2	70.6	0.2	9	9.2	89	9	0.2
494	M	38	0	0	82	2.5	27.1	0	0	0	0	0	0	0	0	3	2	6	10	425.5	421	2	46.5	0.6	7.3	61	0	31.7	10.2	98.9	1.6	9.7	11.3	84	6.8	0.6
495	M	72	0		77.04	2	24.5	1	0	0	0	0	0	0	0	4	3	16	14	345.5	307.5	2.5	52.5	10.3	24.9	55	1.4	18.7	30.9	89	8	39.8	47.8	83	43.1	10.7
496	M	55	0		0		23.1	0	0	1	0	0	0	0	0	7	10	20	11	418	360	12	58.5	11.3	20.8	45.4	7.8	26	27	86.1	7.3	19.5	26.8	83	21.2	1.8
497	M	18	0	0	123	1	28.1	0	0	0	0	0	0	0	0	7	11	14	14	432.8	409.5	8.5	69	3.5	4.2	48.5	27.5	19.8	7.8	94.6	0.1	7.2	7.3	85	6.6	1.6
498	M	33	1	0	0	3.5	25.8	1	0	1	0	0	0	0	1	1	3	6	1	417	347	4	86	16	14.7	57.9	12.4	15	45.2	83.2	24	44.6	68.6	81	57.8	8.3
499	M	48	0		0	5	27.8	0	1	0	0	0	0	0	0	7	14	4	34	342	286	19.5	84.5	11.3	25.7	48.6	0	25.7	22.2	83.6	6.3	32.1	38.4	79	38.8	7.1
500	F	66	1	0	0	1	26.4	0	0	0	0	0	0	0	0	6	12	2	9	415.5	302.5	17	123.5	24.1	12.7	57.2	0.2	29.9	17.7	72.8	2.2	14.3	16.5	87	13.5	2.2
501	M	28	1		30	3	41.5	0	0	0	0	0	0	0	0	11	21	16	13	264	229.5	2	1	12.4	33.3	45.8	0	20.9	66.4	86.9	95.2	3.9	99.1	55	93.9	91.8
502	M	43	1		150	2	25.5	1	0	0	0	0	0	0	0	6	10	9	6	410	378	3	58.5	7.1	20.8	57.4	0	21.8	30.2	92.2	34.1	9.8	43.9	79	38.1	17.5
503	M	39	0		30	0	32.6	0	0	0	0	0	0	0	0	4		8		428	405	5	117	4.3	9.4	67.5	1.7	21.4	10.3	94.6	0	14.5	14.5	80	17.6	6.4
504	F	62	0	0	0	1	23.6	1	0	1	0	0	0	0	0	9	16	10	39	449	371.5	3.5	105	16.6	29.5	48.5	5.7	16.3	25.5	82.7	7.4	19.9	27.3	86	20	0.6
505	F	55	1	0	0	2	25.6	0	0	0	0	0	0	0	0	13	14	5	23	422	334	10	63.5	18.9	17.5	53.4	1	28.1	25.3	79.1	9.7	33.4	43.1	83	36.3	5.4
506	M	59	0	0		1	25.4	1	0	1	0	0	1	0	0	6	4	4	5	371.5	356.5	2.5	66.5	3.4	19.9	54.4	0	25.7	29.6	96	3.7	41.2	44.9	75	41.1	15.5
507	F	77	0	0	0	1	22.5	0	1	0	0	0	0	0	0	11	19	1	19	475	376.5	6	167.5	19.7	13.1	70.2	0	16.7	15.6	79.3	0	7.5	7.5	88	8.3	0.6
508	M	56	0	25	82	2	26.7	0	0	1	0	0	0	0	0	8	18	8	16	464	441	2	6	4.5	14	58.4	0	27.6	17.9	95	3	27.8	30.7	86	28.2	3
509	M	64	0	0	240	4	26.6	1	0	1	0	0	0	0	0	5	9	8	9	455	383.5	1.5	78.5	15.4	30.6	49.7	0	19.7	38.8	84.3	5.2	36	41.2	83	28.2	1.4
510	M	41	0		0	1	26.8	0	0	0	1	0	1	0	0	6	10	8	12	418.5	372.5	4.5	70.5	10	23.5	51.1	0	25.4	37.6	89	1.3	40.8	42.1	85	27.9	1.6
511	M	37	0	8.5		2	30.7	0	0	0	0	0	0	0	0	6	9	10	11	432	418	3	54.5	2.6	7.2	62.1	5.6	25.1	7.6	96.8	1.3	10.8	12.1	72	10.9	1.6
512	M	66	1		60		27.4	1	1	1	0	0	0	0	0	6	4	15	14	361	286.5	5	106	19.5	72.1	16.4	0	11.5	81.3	79.4	72.9	13.8	86.7	80	82.3	48.8
513	M	28	0	10	0	0	29.4	0	0	1	0	0	0	0	0	11	20	12	23	283	245.5	22.5	110.5	5.7	38.3	47.7	2.8	11.2	93.3	86.8	88.7	7.1	95.8	67	94.3	91.9
514	M	45	0	15	172	5	29.8	1	0	1	0	0	0	0	0	4	4	5	14	424.5	395	4	80	6.1	8.1	51.4	5.8	34.7	9.6	93.1	5.5	18.7	24.2	81	22.9	5.9
515	M	38	1	10	0	0	28.3	0	0	1	0	0	0	0	0	13	17	8	16	391	348	5	187.5	9.8	11.8	75.4	1.3	11.5	13.4	89	3.1	7.2	10.3	81	9.7	3.3
516	F	68	1	0	0	0	26.4	0	0	0	0	0	0	0	0	12	57	17	20	442.5	310	13.5	144.5	27.7	13.5	72.5	0	14	26.9	70.1	0.2	11.6	11.8	85	10.1	0.6
517	M	56	0	0	30	3	24.4	1	0	0	0	0	0	0	0	7	6	16	4	411	352.5	2.5	42	13.7	17.6	55.2	5.2	22	34.7	85.8	17.7	25.7	43.4	80	25.5	9.7
518	F	59	1	0	22	1	24.4	1	0	0	0	0	0	0	0	16	23	10	17	432	372.5	2	137	13.4	13.2	48.7	13.8	24.3	17.8	86.2	3.5	13.5	17	74	17.2	6
519	M	41	0	0	60	3	26.8	0	0	0	0	0	0	0	0	6	1	6	10	440	425	2.5	106.5	2.8	6.7	57.3	18.2	17.8	8.3	96.6	0.9	12.6	13.5	86	12.6	1
520	F	59	0	0	0	0	24.7	1	0	0	0	0	0	0	0	8	5	5	23	389	350.5	9	57.5	7.8	7.8	64.1	0.3	27.8	14	90.1	0.5	15.2	15.7	89	11.6	0.2
521	F	63	0			1.5	21	0	0	0	0	0	0	0	0	13	15	8	23	409.5	334	6.5	180	17.1	16.6	50	8.1	25.3	23.4	81.6	6.6	9.9	16.5	92	4.3	0
522	M	51	0		11	2	23.5	1	0	0	0	0	0	0	0	3	3	2	0	441.5	408.5	12	111.5	4.9	11	57.3	0	31.7	14.6	92.5	0.6	5.7	6.3	88	5.1	0
523	M	67	1	12.5	55	1	26	1	0	0	0	0	0	0	0	11	17	1	47	464	368	36	338	14	32.5	65.9	0.1	1.5	35.7	79.3	0	34.2	34.2	83	29.7	17.9
524	F	60	0	0	0	0	23.5	0	0	0	0	0	0	0	0	10	6	9	13	366.5	344	4	62.5	5.1	3.6	68.5	3.8	24.1	6.1	93.9	7	4.4	11.3	80	9.9	3
525	M	61	1	0	0	3	26	1	0	1	0	0	1	0	0	16	16	10	35	489	432	0.6	119	11.6	28	49.7	0.8	21.5	34.5	88.3	14.2	26.1	40.3	79	27.5	10.6
526	M	60	0		37.5	1	26.9	1	0	1	0	0	0	0	0	4	3	5	9	408	281.5	14.5	95	28.5	26.6	53.5	0	19.9	33.7	69	1.7	26	27.7	82	12.6	0.2
527	F	60	1	0	0		25.2	1	0	1	0	0	1	0	0		10	17		484.5	389.5	3	83	19.1	3.7	81.3	0	15	9.9	80.4	7.1	17.4	24.5	81	23	8.9
528	M	60	1	0	60		34.9	0	0	0	0	0	0	0	0	5	11	16	11	324.5	307.5	1	101.5	4.9	20	66.7	0	13.3	37.9	94.8	9.4	33.8	43.2	70	38.4	12.5
529	M	63	0		0	3	23.9	1	0	1	0	0	1	0	0	3	8	2	4	433	381	9	110	10.1	19.9	56.6	4.7	18.8	21.6	88	0	5.2	5.2	94	1.9	0
530	M	38	1	9	744	2	27.2	0	0	0	0	0	0	0	0	12	17	18	18	491.5	239	116.5	79	36.3	28.9	63.4	0	7.7	31.1	48.6	0.3	19.6	19.9	93	3.8	0
531	F	63	1	0	0	2	16	0	0	0	0	0	0	0	0	16	21	10	13	329	301.5	0	46	8.3	6.1	68.7	2	23.2	9.8	91.7	6.4	3.6	10	93	3.2	0
532	M	33	1		0	3	37.6	1	0	0	0	0	0	0	0	7	16	17	23	376.5	366	1.1	95	2.5	30	54.6	0.5	14.9	49.5	97.2	80.9	19.7	100.6	59	91.5	87
533	M	27	1	0	0	0	34.47	0	0	0	0	0	0	0	0	6	8	6	3	496	464.5	6.5	168	5.1	7.5	54.9	7.5	30.1	12.1	93.7	0	12.4	12.4	84	11	1.9
534	F	56	0	0	0	0	28.9	0	0	0	0	0	0	0	0	9	11	5	8	402	367	13.5	127	5.5	9.8	51.5	19.8	18.9	18	91.3	3.4	16	19.4	79	16	3.6
535	M	24	0	0	0	1	24.6	0	0	0	0	0	0	0	0	2	4	5	9	467	427.5	1.5	71.5	8.2	6.3	67.9	2.1	23.7	9.8	91.5	0.3	8.3	8.6	89	6	0.3
536	M	38	0	0	0	1	33	0	0	0	0	0	0	0	0	9	15	8	13	375.5	318.5	2.5	169.5	14.6	36.7	46.5	0	16.8	35.4	84.8	9.3	45.4	54.7	86	43.5	3.4
537	M	52	1		0	5	28.7	1	1	1	0	0	0	1	0	3	1	12	6	275.5	128.5	3.5	133	52.8	52.9	34.6	0	12.5	88.7	46.6	85.9	6.5	92.4	68	87.3	72.4
538	M	66	1		0	1.5	26	1	1	0	0	0	0	0	0	5	11	9	14	473	346	7	88.5	25.7	30	52.3	0.1	17.6	32.2	73.2	9.4	28.6	38	85	26.2	1.9
539	M	39	0	0	0	2	23.6	0	1	1	0	0	0	0	0	5	3	6	27	472	452	3	73.5	3.6	9.8	62.1	5.3	22.8	18.9	95.8	1.9	11.9	13.8	90	5.8	0
540	M	74	1	0	0	2	29.4	1	0	1	0	0	0	0	0	12	16	3	7	389	291.5	5	233	24.1	40.8	50.3	0	8.9	46.1	74.9	41.2	4.9	46.1	70	46.7	32.7
541	M	27	1		120	3	26.1	0	0	0	0	0	0	0	0	8	17	6	16	396	350	0.5	73.5	11.5	15.5	60.9	2.7	20.9	31.7	88.4	10.6	47.3	57.9	83	55.2	15.6
542	F	53	1	0		5	25.7	0	0	0	0	0	0	0	0	9	13	12	8	450.5	424.5	1	53	5.6	8.1	56.9	2.7	32.3	9.6	94.2	7.9	7.9	15.8	84	12.7	2.1
543	M	72	1	0	164	3	26.1	1	0	1	0	0	1	0	0	2	2	7	3	499.5	438.5	3.6	86.5	11.6	18.7	61.1	0	20.2	19.4	87.8	2.9	30.8	33.7	85	24.1	9.2
544	M	69	0	0		1	25.5	1	0	0	0	0	0	0	0	5	1	1	2	435.5	249.5	8	14.5	41.6	50.3	32.7	0	17	69.7	57.3	22.8	37.8	60.6	86	39.7	5.8
545	F	78	1	0		2	32.4	1	1	1	0	0	0	0	0	9	16	4	22	427	357	20.5	199	12.2	47.5	34.6	0	17.9	21.2	83.6	5.7	29.4	35.1	88	36.5	1.8
546	M	61	0	0	41	0	27.6	0	0	0	0	0	0	0	0	2	3	2	10	402.2	278.5	5	65.5	29.9	42.7	39.3	0	18	46.3	69.2	6.9	23.5	30.4	86	9.7	0.2
547	F	59	0	0	0	0	30.4	0	1	1	0	0	0	0	0	9	15	14	3	315	262	2.5	152	16.2	26.5	58	1	14.5	41.7	83.2	34.6	31.1	65.7	80	64.6	38.9
548	M	59	0	0	22	1	27.4	0	0	0	0	0	0	0	0	9	18	20	5	411	380	11	68	5	15.8	66.8	0	17.4	12.4	92.5	0	6.2	6.2	89	7.9	0.5
549	F	41	0	0	0	3	23.1	0	0	0	0	0	0	0	0	7	9	14	13	429	375.5	12	79.5	9.9	12.3	59.3	1.9	26.5	15.6	87.5	0.3	6.7	7	90	6.7	0
550	F	49	1	0	0	1	29.9	1	0	0	0	0	0	0	0	3	5	2	0	448	424.5	4.5	98.5	4.3	10.7	57.5	24.6	7.2	10.6	94.8	0.3	17.5	17.8	83	17.2	1.7
551	F	60	0	0		2	23.9	1	0	0	0	0	0	0	0	2	1	6	9	428.5	384.5	1.5	77	10	9.9	64.2	2	23.9	16.2	89.7	4.5	10.8	15.3	84	9.8	1.9
552	M	63	0	0	0	3	34.5	1	1	0	0	0	0	0	0	0	0	3	2	479.5	428	12.5	86.5	8.3	23.8	48.8	6.5	20.9	22	89.3	3	22.6	25.6	83	15.7	1.5
553	M	45	1	0	180	2	35.4	1	0	0	0	0	0	0	0	10	17	17	22	317	260.5	2.5	106.5	17.2	58.3	26.3	0	15.4	86.4	82.2	71.9	20.5	92.4	70	79	52.7
554	M	48	1		0	10	29	0	0	0	0	0	0	0	0	10	11	11	14	492	461.5	7.5	62.5	4.7	11.3	62.6	0	26.1	19.7	93.8	2.3	22.9	25.2	80	23.1	13.8
555	F	70	1	0	0	2	24.6	1	0	0	0	0	0	0	0	2	14	3	21	465	305.5	18.5	226.5	31.6	11	76.3	0.3	12.4	11.9	65.7	0	5.7	5.7	87	4.5	0.2
556	M	50	0	14	45	2	28.7	0	0	1	0	0	0	0	0	5	2	4	20	401	327	28.5	95.5	12.2	8.1	67.9	6.1	17.9	20.6	81.6	0.9	15.4	16.3	83	11.4	3.5
557	M	59	0	0	0	2	26.3	1	0	1	0	0	0	0	0	11	11	6	20	331.5	235	11.5	213	26.6	17.4	56.2	11.1	15.3	12.3	70.9	0.2	23.5	23.7	85	24.3	3.3
558	F	32	0	0	0	3	23.7	0	0	0	0	0	0	0	0	5	4	10	1	462	409.5	33	114	4.5	15	69.2	2.4	13.4	11	88.6	2.8	6	8.8	86	7.2	0.6
559	M	43	0		410	2	29.9	1	0	0	0	0	0	0	0	7	16	8	20	384.5	225	7.5	67	40.3	28.9	48.2	8.7	14.2	36.8	58.5	86.1	12.3	98.4	74	93.9	81.1
560	M	42	0	30		2	28.7	1	1	1	0	0	0	0	0	6	9	18	5	406.5	283.5	7.5	389	28.9	50.3	46.9	0	2.8	52.5	69.7	55.7	23.5	79.2	81	66.7	18.6
561	M	36	0	15	240	2	33.3	0	1	0	0	0	0	0	0	9	11	14	17	437.5	405.5	1.5	50.5	7	15	58	3.9	23.1	18.3	92.7	4	17.6	21.6	82	23.5	2.1
562	M	56	1	0	360	1	25.4	1	0	1	0	0	0	0	0	5	10	5	4	394.5	363.5	2	62.5	7.4	24.5	53.5	2.1	19.9	34.7	92.1	18.3	65	83.3	71	79.7	50.5
563	M	60	0	0	82	0	24.3	1	0	0	0	0	0	0	0	13	19	12	16	443	300	22	138	28.7	10.6	74	0.2	15.2	18.4	67.7	0.2	16.2	16.4	89	11.6	0.4
564	F	58	0	0	0	0	18.3	0	0	0	0	0	0	1	0		20	0	13	516.3	334	100	145.5	19.8	14.1	59.7	0	26.2	19.9	64.7	0.5	9.3	9.8	91	3.4	0
565	M	54	0	0	240	2	24.5	0	0	0	0	0	0	0	0	10	21	12	13	467.5	425	0.5	171.5	9	15.7	58	10.8	15.5	18.2	90.9	7	22.9	29.9	85	0	0
566	M	46	0		82	1	34.5	1	1	0	0	0	0	0	0	6	6	7	11	350.5	306	6	47.5	11.2	5.1	57.4	9.4	28.1	7.1	87.3	1.4	30.8	32.2	84	33.3	6.1
567	M	33	0	12	0	5	27.3	0	0	1	0	0	0	0	0	10	14	15	23	404	393	0.5	75.5	2.6	8	48	21.2	22.8	18.9	97.3	34.7	11.1	45.8	73	44.1	25.6
568	M	64	1	0	17.04		23.7	0	0	1	0	0	0	0	0	9	12	15	5	511	214.5	2	49	57.9	11.7	57.8	1.6	28.9	12.9	42	0	16.2	16.2	89	17.3	2
569	M	51	0		0	3.5	29.7	1	0	1	0	0	0	0	0	11	15	7	20	394	330	18.5	103.5	12.1	30.6	43	0	26.4	32.9	83.8	12.4	32.7	45.1	79	43.5	21.8
570	F	70	0	0	0	1	23.7	0	0	0	0	0	0	0	0	16	14	4	18	433	407.5	2	95	5.5	9.1	76.8	0	14.1	10.7	94.1	10.5	17.6	28.1	83	25.6	8
571	M	71	0	20	0	3	22	0	0	0	0	0	0	0	0	2	2	1	6	448.5	412	18.5	99	4.2	5.7	75	0	19.3	12.9	91.9	0.4	8.4	8.8	91	3.9	0
572	F	65	1	10	0	3.5	26.9	0	1	1	0	0	0	0	0	6	19	11	29	537	502	0.5	82.5	6.4	7.9	59.6	4.6	27.9	16	93.5	1.6	34.4	36	82	33.8	8.5
573	F	60	0				23	1	0	1	0	0	0	0	0		28	0	18	432	392	14	83.5	6.2	9.9	61.8	0	28.3	12.8	90.7	0.9	10.7	11.6	83	11.5	1.8
574	M	41	0		0	0	31.3	1	0	1	0	0	0	0	1	1	5	11	7	435.5	382	6.6	80	10.9	13.2	67.6	6.8	12.4	28	87.7	10.1	37.2	47.3	84	42.7	7.4
575	M	59	0	40	120	0	25.4	0	0	1	0	0	0	0	0	17	26	2	15	404	335	10	79.5	15	29.1	53.4	0	17.5	28.1	82.9	1.1	20.8	21.9	84	23.8	4.7
576	M	42	0	0	0	3	28.1	1	0	0	0	0	0	0	0	1	0	0	0	456.5	415.5	3	174	8.4	15.2	77.4	0.2	7.2	13.4	91	2.5	13	15.5	82	13.3	1.9
577	M	37	1	0	0	0	31.4	0	0	0	0	0	0	0	0	11	17	13	12	425.5	380.5	6	8	9.3	24.8	56.1	0	19.1	46.1	89.4	54.1	16.6	70.7	65	78.5	71.1
578	F	44	0	0	120	1	18.8	0	0	0	0	0	0	0	0	11	16	5	13	461	329	24	152	24.7	16.7	47.9	0.6	34.8	18.9	71.4	0.7	6.9	7.6	95	0.5	0
579	M	61	0	0	165	0	28.7	1	0	1	0	0	0	0	0	13	10	10	13	414	321.5	16.5	56	19.1	17.2	70	0	12.8	33.8	77.7	20	21.6	41.6	81	37.3	11
580	M	51	0		20.5	2	24.9	0	0	0	0	0	0	0	0	9	15	15	8	387.5	360	1.5	89	6.7	19.6	54.9	6.1	19.4	20.7	92.9	2.2	22	24.2	80	20.8	5.7
581	M	34	0	6	156	1	27.4	0	0	0	0	0	0	0	0		13	8	15	501	478	4	77	3.8	9.1	62.7	0.3	27.9	13.1	95.4	0	14.1	14.1	89	12.7	0.1
582	M	30	0		0	1	29.3	1	1	0	0	0	0	0	1	15	25	12	31	291	281	0	50.5	3.4	3.6	88.1	4.6	3.7	5.3	96.6	15.4	23.7	39.1	53	41.9	11.3
583	M	65	0	0	0	0	22.9	1	0	1	0	0	1	0	0	2	1	3	4	450	376	10	119	14.5	26.5	54.4	0.1	19	44	83.6	48.5	8.5	57	78	54.6	31.8
584	M	77	1		0	3	38.4	1	0	0	0	0	0	0	0	5	6	10	7	410	230	35	102.5	38.7	60.6	32	0	7.4	63.7	56.1	40.7	49.6	90.3	69	77.7	58.7
585	M	46	0	0	0	4	30.1	0	0	1	0	0	0	0	0	1		1	9	404	358	11	70.5	8.9	9.8	63.1	0.3	26.8	17.9	88.6	2.5	17.1	19.6	88	17.6	1.8
586	M	26	1	0	12.855	3.5	27.4	0	0	0	0	0	0	0	0		9	5	20	426.5	410	2	70	3.4	6.2	42.1	18.4	33.3	13.4	96.1	5.2	8.2	13.4	85	7.2	1.2
587	M	76	1			0	28.7	1	0	0	0	0	0	0	0	8		0		467.5	324	18.1	102	27.9	20.4	48.9	3.1	27.6	19.5	69.3	0.6	7.2	7.8	85	6.1	3.5
588	M	56	1	0		3	30.4	1	0	0	0	0	0	0	1	6	14	9	11	386.5	358	0.5	32.5	7.3	14.7	53.5	6.7	25.1	23.6	92.6	60.7	7.7	68.4	73	61.7	43.6
589	M	50	0	0		3	24.2	0	1	1	0	0	0	0	0	9	11	9	11	466.2	413.5	15	72	8.4	20.8	55.5	0.4	23.3	32	88.7	2	21.6	23.6	82	19.2	3.8
590	M	49	0	30	45	3	26.7	0	0	1	0	0	0	0	0	9	13	11	35	420	374	23	100.5	5.8	23.4	41.7	20.9	14	31	89	2.6	18.1	20.7	91	16.2	0
591	F	75	1	0	0	0	27.4	1	1	1	0	0	0	1	0	7	10	9	23	456.5	285.5	20	327	34.6	36.7	47.5	8.4	7.4	47.1	62.5	4.6	42.2	46.8	80	34.3	6.9
592	M	50	0			0	27.1	1	0	0	0	0	0	0	0	8	10	7	6	482	425.5	11.5	109.5	9.6	37.3	30.7	0	32	28.5	88.3	5.5	11.4	16.9	83	11.3	2.5
593	F	58	1	0	0	1	29	0	0	0	0	0	0	0	0	4	5	16	13	482	410.5	13	62	12.5	19.6	42.7	11.4	26.3	19.8	85.2	0.6	13.2	13.8	84	13.3	5
594	F	62	1	0	0		24.7	1	0	0	0	0	0	0	0	10	18	7	15	412.5	371	10.5	75.5	7.7	20.5	47.7	11.2	20.6	17.8	89.9	6.6	13.1	19.7	81	11.6	1.3
595	M	66	1	0	17.6	1	23.2	1	1	0	0	0	0	0	0	12	16	21	25	466.5	385.5	15.5	87	14.5	3.5	84.4	0	12.1	9.9	82.6	12.2	8.6	20.8	85	19.6	3.1
596	M	29	0	0	0	0	26.8	0	0	0	0	0	0	0	0	7	10	9	10	442.4	390	5	89	10.8	17.1	56.9	4.7	21.3	20.4	88.1	7.7	20.5	28.2	85	24.8	1.5
597	M	78	1			0	24.4	1	0	0	0	0	0	0	0	5	3	10	27	477.5	388	14	125	16.3	39.6	47	0	13.4	30.6	81.3	18.9	14.7	33.6	86	23.7	1.7
598	M	19	0	0	0	0	25.4	0	0	0	0	0	0	0	0	4	2	5	4	410.5	367	9.5	122.5	8.5	21.7	45.5	20.7	12.1	24.9	89.4	18	15.2	33.2	89	24	0.5
599	F	50	1	0	0	0.5	19.9	1	1	1	0	0	0	0	0	7	14	10	19	528.5	443.5	13.5	179	13.9	18	64.5	5.9	11.6	37.4	83.9	4.3	42.6	46.9	85	33.4	1.5
600	M	58	0		0	2	28.3	1	0	1	0	0	0	0	0	11	12	9	21	381	290.5	6	246.5	22.5	40.8	54.6	0	4.6	54.1	76.2	48.5	8.7	57.2	66	54.7	44.2
601	M	27	0	0	0	0	28.7	0	0	0	0	0	0	0	0	6	11	4		476	444	3.5	209.5	6	15.7	74.2	0	10.1	9.2	93.3	0.4	8.9	9.3	82	8.2	0.4
602	M	32	0	0	0	0.3	26.4	0	0	0	0	0	0	0	0	3	2	6	0	432	417.5	6.5	120	1.9	12.6	74.6	3.3	9.5	10	96.6	62.4	14.2	76.6	80	71.7	35.1
603	F	51	1	0	30	0.5	21.5	1	0	0	0	0	0	0	0	7	10	3	12	409	303	21.5	86.5	21.8	14.2	49.5	15.8	20.5	19.6	74.1	0	5.5	5.5	96	0	0
604	F	59	0	0	0	1	20.6	0	0	0	0	0	0	0	0	4	5	5	9	422.5	374.5	8	74.5	9.6	23.5	43.8	8.4	24.3	23.4	88.6	4.2	5.9	10.1	82	5.3	1.1
605	F	85	1	0	0	1	35.7	1	1	1	0	0	0	0	0	4	8	10	18	480.5	175.5	38.5	351.5	60.3	78	21.1	0	0.9	85.4	36.5	72.5	15	87.5	81	69.4	36.6
606	M	49	1	30	90	2	30.8	0	0	0	0	0	0	0	0	9	15	9	5	455	411.5	6.5	56.5	8.2	16.4	60.7	0.5	22.4	19	90.4	3.6	24.2	27.8	83	21	1.3
607	M	46	1	0	120	1	24.6	1	0	0	0	0	0	0	0	4	3	8	13	416	295.5	21	108	25.2	19.7	56.2	10.7	13.4	24.2	71	3	12.8	15.8	86	5.1	0.8
608	M	38	1	0		1	30.7	0	0	0	0	0	0	0	0	7	11	12	5	390	347	15.5	180.5	7.3	19	48.2	22.9	9.9	32	89	14.9	31.1	46	76	43.2	25.8
609	M	61	0	0	30	3	26.6	0	0	0	0	0	0	0	0	4	15	9	17	422.5	380	7	69.5	8.5	9.5	68.3	0	22.2	17.6	89.9	0.8	16.7	17.5	88	16.6	0.5
610	M	50	0	30		3	20.5	0	0	0	0	0	0	0	0	7	15	16	11	379.5	347.5	3.5	48	7.6	22.3	55.3	0	22.4	29.7	91.6	30.4	11.1	41.5	79	31.1	4.7
611	F	61	1	0	0	0	28.1	0	0	1	0	0	0	0	0	1	4	10	20	497.5	469	2	53	5.3	14.7	50.7	0	34.6	11.7	94.3	5.9	10.2	16.1	81	15	1.4
612	F	58	0	0	0	0	22.3	0	0	0	0	0	0	0	0	17	18	3	12	490	440	15.5	80	7.3	14	65.5	0	20.5	19.3	89.8	3.1	5	8.1	89	4.6	0.3
613	F	64	1	0	0	0	22.2	0	0	1	0	0	0	0	0	13	21	1	14	468.5	358	2.5	54	23.2	18.6	56.7	0	24.7	28.7	76.4	22.3	23.8	46.1	80	39.4	7.7
614	M	51	1		60	7	28.1	0	0	1	0	0	0	0	0	9	10	18	12	391	357	8.5	96.5	6.7	12.3	64.2	2.2	21.3	13.4	91.3	5.9	14.5	20.4	76	17.8	2.7
615	M	61	1	0	0	2	24.6	0	0	0	0	0	0	0	0	5	7	7	15	472.5	323.5	4	69.5	30.9	14	62.8	0.8	22.4	30.7	68.5	15.6	21.3	36.9	85	29.3	2.6
616	M	36	0	0	0	1	36.4	1	0	0	0	0	0	0	0	5	10	2	8	338.5	299.5	5.5	103.5	10.1	42.7	41.9	0	15.4	79.7	88.5	78.7	3.6	82.3	61	79.9	79.1
617	M	63	1			0	33.3	0	0	0	0	0	1	0	0	14	21	19	33	347.5	274.5	10	39.5	18.7	14.7	64.5	0	20.8	17.9	79	10.7	54.6	65.3	62	63.6	54.2
618	M	66	1	0		3	24	1	0	0	0	0	0	0	0	10	9	15	12	395.5	359.5	3	58.5	8.4	15.3	64.5	0	20.2	20.1	90.9	7.7	29.2	36.9	91	31	0
619	M	35	1	0	71	2.5	26.8	0	1	0	0	0	0	0	0	10	20	13	28	477	431	1	0.5	9.4	18.1	60.1	7.8	14	18.7	90.4	1	4	5	91	1	0
620	M	60	0	15		1	27.9	0	0	1	0	0	0	0	0	1	3	9	9	415	297.5	10.5	136	26.4	26.9	46.6	7.7	18.8	22.4	71.7	4.2	33.5	37.7	84	28.2	5.6
621	F	31	0	0	49.84	1	18.9	0	0	0	0	0	0	0	0	7	9	19	18	504	483.5	2.5	65	3.6	6.4	46.2	22	25.4	18.9	95.9	0.6	15.8	16.4	90	6.7	0
622	M	53	0	0	135	2	35.9	1	0	1	0	0	0	0	0	7	8	6	6	377.5	322	8	84.5	12.9	33.4	42.2	0	24.4	47.1	85.3	5.6	52.4	58	78	51.8	19.9
623	F	57	0	0	0	2	28	0	0	1	0	0	0	0	0	18	20	10	11	456.5	428.5	10	158	4	17.7	61.3	2	19	18.7	93.9	1	22.3	23.3	89	18.2	0.6
624	M	44	0	2.5	0	1	32.5	1	0	0	0	0	0	0	0	13	15	8	11	426.5	383.5	1	87	9.9	9.1	75.9	4.8	10.2	7.7	89.9	3.4	16.4	19.8	85	18	1.7
625	M	54	1	0	0	3	28.7	0	0	0	0	0	0	0	0	7	15	15	2	469.5	369.5	4	103.5	20.6	21.1	59	0	19.9	31.4	78.7	2.1	26.1	28.2	81	17.5	1.6
626	F	75	1	0	0	2	28.9	1	1	1	0	0	0	0	0	6	17	9	5	384.5	315	10	58.5	15.9	21.6	48.4	0.5	29.5	28.7	81.9	6.5	13.5	20	64	19.6	7.2
627	M	28	0	0		1	30.6	0	0	0	0	0	0	0	0	16	18	15	12	403.5	284	14	167.5	27.1	20.7	59	3.9	16.4	20.8	70.4	0.2	8.5	8.7	94	2.1	0
628	M	58	1	0	170.4	1.5	35.2	1	1	0	0	0	0	0	0	6	7	13	11	415	379.5	4.6	64.5	7.5	10.9	71.5	0.1	17.5	20.2	91.4	18.8	45.4	64.2	74	64.3	29.6
629	F	43	1	0		2	21	0	0	0	0	0	0	0	0	7	12	17	27	483	427.5	6	75.5	10.4	10.6	54.8	22.2	12.4	12.5	88.5	1.1	4.1	5.2	93	0.7	0
630	M	61	0	1	240	3.5	31.1	1	0	0	0	0	0	0	0		12	12	11	372.5	332	9	68	8.7	14.3	61.6	0	24.1	16.9	89.1	4.5	37.8	42.3	83	38.1	7.4
631	M	62	0		120	2	22	0	0	1	0	0	0	0	0	4	5	5	9	436	345	1	71	20.7	53.3	23.7	0	23	37.9	79.1	21.9	17.9	39.8	81	31.3	11.7
632	M	52	0	0		1	24.3	0	0	0	0	0	0	0	0	5	6	5	9	477.4	295.5	34	144	33.4	25.5	55.7	0	18.8	28	61.9	0	7.1	7.1	93	1.4	0
633	M	22	0	1.5	0	1.5	27.2	0	0	0	0	0	0	0	0	6	6	5	9	490.5	461	6.5	90	4.7	11.6	48.5	18.5	21.4	17.3	94	2.3	13.1	15.4	86	11.5	0.8
634	M	57	0		5.5	3	25.2	1	0	0	0	0	0	0	0	8	4	8	7	444	411	7.5	128.5	5.8	18.2	70.2	0	11.6	27.3	92.6	0.3	47.9	48.2	88	39.9	2.9
635	M	50	1	0	0	3	30.1	0	0	0	0	0	0	0	0	7	9	11	8	405	324	22.5	65	15.3	54.5	34.9	0	10.6	72.2	80	72.2	3.5	75.7	68	75.9	69.8
636	M	55	1		0	0	26.5	0	0	0	0	0	0	0	0	5	12	3	8	397	314	12.5	170.5	18.3	14.5	65	2.7	17.8	18.7	79.1	0	9	9	89	4.2	0.2
637	M	46	0		17.6	3	24	0	0	0	0	0	0	0	0	4	4	10	3	421	392	1.5	58	6.6	10.5	55.3	0	34.2	15	93.1	3.5	12.4	15.9	88	7.7	0.3
638	M	38	0	19	0	1	28	0	0	0	0	0	0	0	0	8	10	17	14	499	478	3	81.5	3.6	15	62	2.8	20.2	18.3	95.8	6.5	31.1	37.6	81	35	16.8
639	F	62	1	0	132	2	23.9	0	0	1	0	0	0	0	0	11	18	10	21	425.8	260.5	9	48	37.5	23.6	60.7	0	15.7	21.9	61.2	0	9.4	9.4	93	0.7	0
640	F	67	0	0	0	0	28.5	1	0	0	0	0	0	0	0	11	17	23	21	517.5	401.5	57.5	293	12.7	19.3	67.1	3.6	10	25.7	77.6	0.1	10.3	10.4	87	7.6	1.8
641	M	39	1	10	0	3	26.2	0	0	0	0	0	0	0	0	12	22	13	35	444	412.5	2	77.5	6.7	18.2	58.5	3.3	20	27	92.9	8.7	36.9	45.6	77	43.6	10.6
642	M	41	1		0	5	30	1	0	0	0	0	0	0	0	12	14	6	34	437.5	427	4.5	165.5	1.4	9.7	71.2	0	19.1	4.3	97.6	1	7.2	8.2	81	8	1.3
643	F	60	1	0	0	0	22.9	0	0	0	0	0	0	0	0		21	0	10	545.5	323.5	28.5	325	37.4	16.2	56.9	2.3	24.6	44.7	59.3	0.6	26	26.6	92	5.6	0
644	M	39	0	13.2		2.5	30.4	0	0	0	0	0	0	0	0	3	3	7	3	405.5	392	3.5	78.5	2.5	8.3	69.5	1.7	20.5	10.2	96.7	3	17.6	20.6	87	17.1	0.8
645	M	56	1		151.5	2.5	29	1	0	1	1	0	0	0	0	3	6	12	7	368	319	13.5	10.5	10	16.3	62.9	1.4	19.4	17.6	86.7	7.7	15.8	23.5	83	15.2	3
646	F	69	1	0	0	0	24.3	1	1	0	0	0	1	0	0	10	6	12	9	428.5	334	24.5	219	17.3	21.1	68.6	0	10.3	26.3	77.9	1.3	27.3	28.6	88	24.6	0.9
647	M	41	1	10	148	2	24	0	0	0	0	0	0	0	0	9	9	12	8	441	387	12	74.5	9.8	27.4	49	0	23.6	30.6	87.8	12.7	27.3	40	87	32.9	2.9
648	M	22	0	0		0	27	0	0	0	0	0	0	0	0	10	13	7	16	483.5	445.5	6.5	74.5	6.6	12.7	76	0.2	11.1	12.1	92.1	0	5.3	5.3	92	2.4	0
649	M	81	1	0	6.42	0	26.1	1	0	0	0	0	0	0	0	14	17	4	11	374.5	198	5	98	46.4	26	64.2	3	6.8	22.5	52.9	8.5	28	36.5	87	29.2	1.3
650	F	39	1	0	49.5	2	22.9	0	0	0	0	0	0	0	0	7	14	18	19	505	478	11.5	229.5	3.1	7.7	57.5	17.6	17.2	11.8	94.7	0.1	11.5	11.6	81	9.5	0.8
651	M	60	0		71	2	26.3	1	0	0	0	0	0	0	0	4	4	8	3	469	361.5	9.5	90.5	21.3	12.9	66.3	4.3	16.6	18.6	77.1	3.7	8.4	12.1	87	9.8	2.3
652	F	63	1	0	0	1	23.8	1	1	0	0	0	1	1	0	9	14	14	20	578.5	485	7	163.5	15.1	22	39	20.2	18.8	18.9	83.8	25.1	24.5	49.6	87	43.3	2.1
653	M	36	0	0		1.5	23.8	0	0	0	0	0	0	0	0	6	10	6	8	449	276	5	191.5	37.8	35.6	45.7	7.6	11.1	40	61.5	51.9	8.3	60.2	77	46.1	3.5
654	M	50	1	0	0	1	25.8	1	1	0	0	0	0	0	0	5	3	7	7	485	441	5.5	104.5	8	18	51.4	12.1	18.5	24.6	90.9	11.4	12.9	24.3	81	21.2	6.1
655	F	67	1	0	0		23.1	1	0	1	0	0	0	0	0	4	5	6	18	472	377.5	6.5	144.5	18.9	21.6	54.2	0	24.2	18.5	80	0	10.5	10.5	90	7.6	0
656	M	51	1	0	0		28.7	0	0	0	0	0	0	0	0	5	15	8	26	392	346.5	5.5	64	10.3	19.2	42	17.2	21.6	20.6	88.4	1	22.7	23.7	86	21.1	5
657	M	61	0		120	2	22	1	0	1	0	0	0	0	0	9	13	10	11	440	414.5	2	89	5.4	10.6	63.9	0	25.5	10.8	94.2	0	7.2	7.2	89	8	0.1
658	M	51	0		208	3	27.7	0	0	0	0	0	0	0	0	6	8	11	8	452	391.5	5.5	65	12.3	29.5	54.3	0.5	15.7	29.1	86.6	14.4	19.2	33.6	68	28	9.8
659	M	51	0	0	5.5	3	24.4	0	0	0	0	0	0	0	0	9	10	10	7	461	362.5	2	117	21	33.8	52.4	4.8	9	46.2	78.6	41.7	11.6	53.3	85	42.5	7.6
660	M	51	1		186	0.5	27.7	1	0	0	0	0	0	0	0	9	13	9	1	463	418	1.5	84.5	9.4	21.1	55.7	6.9	16.3	18.8	90.3	14.5	20.7	35.2	88	30.9	0.6
661	M	60	0		104	3	30.5	1	0	0	0	0	0	0	0	4	5	7	5	533.5	335	43.5	315	31.6	38.1	57.6	0	4.3	42.4	62.8	7.5	38.3	45.8	86	31.3	2.7
662	M	58	1	40	1260	1.5	26.1	1	0	0	0	0	0	0	0	9	16	8	21	508	365.5	8	153.5	26.9	30.4	40.6	10.5	18.5	32.5	72	0.3	12.5	12.8	87	8.2	2.6
663	F	57	0	0	0	2.5	27.2	1	0	1	0	0	0	0	0	9	11	7	15	438	344	2	239.5	21.1	33.7	50.7	12.8	2.8	32.6	78.5	0.2	9.2	9.4	91	3	0
664	M	65	0		0	2	24.5	0	0	0	0	0	0	0	0	13	12	6	11	431.6	324.5	10	34	23	15.6	57.3	0	27.1	25	75.2	0.2	8.1	8.3	90	3.7	0
665	F	63	0	0	0	1	21.2	1	0	0	0	0	0	0	0	6	8	2	27	460	95.5	11.5	-	78.7	74.9	24.6	0.5	0	72.9	20.8	26.4	41.5	67.9	86	40.2	6.3
666	M	65	1	80		4	24.4	1	0	1	0	0	0	0	0	4	9	8	3	446	411	2	82	7.4	12.2	62.4	0	25.4	13.1	92.2	2	22.2	24.2	86	22.5	2.5
667	F	39	0		0	0.047	17.6	0	0	0	0	0	0	0	0	10	15	6	18	479.7	448.5	10	82.5	4.5	15	60	6.4	18.6	18.4	93.5	1.9	12.2	14.1	92	8.8	0
668	F	56	0	0	0	1	25.9	1	0	0	0	0	0	0	0	5	4	20	5	427.5	370.5	9	88.5	11.5	13.4	60.3	8.1	18.2	21.4	86.7	23.8	31.1	54.9	80	50	5.2
669	F	59	1	0	0	1	19.8	0	0	0	0	0	0	0	0	17	11	5	14	429.5	389.5	5	101.5	8.2	12.8	61.7	0	25.5	14.8	90.7	0.2	10.9	11.1	89	9.6	0.2
670	M	60	1		0	2	29.1	1	0	0	0	0	0	0	0	11		3	7	418.5	369	3.5	99.5	11.1	19.1	60.5	0.3	20.1	26.2	88.2	15.3	28.8	44.1	82	38.2	13.3
671	M	36	0	0	60	1	29	1	0	0	0	0	0	0	0	8	18	19	18	374	324.5	12.5	81.5	10.2	18.2	65.6	2.3	13.9	28.8	86.8	10	86.9	96.9	80	93.6	21.8
672	M	46	0	0	82	2	25.5	1	0	0	0	0	0	0	0	4	7	10	3	422.5	378	5.5	55	9.3	23.3	50.8	7	18.9	27	89.5	0.6	18.4	19	85	14.4	0.8
673	F	55	0	0	5.5	0	27.7	1	0	0	0	0	0	0	0	11	15	13	12	407	349	20	76	9.8	9.7	67.5	3.2	19.6	14	85.8	2.9	24.4	27.3	86	25.4	1.4
674	M	64	1	0	0	2	26.1	1	0	0	0	0	0	0	0	3	9	5	13	358	169	11.5	332.5	51.2	3	89.3	1.2	6.5	23.5	47.2	0.7	27	27.7	79	19.5	6.4
675	M	58	0	0	30	0	25.3	0	0	0	0	0	0	0	0		1	10	4	488.5	380	5.5	100	21.3	41.3	35.3	0.5	22.9	37.4	77.8	38.3	9.9	48.2	86	31.6	10.6
676	F	59	0	0	0	0	25.3	0	0	1	0	0	0	0	0	8	13	12	17	400	366.5	1	95.5	8.1	7.4	68	0.3	24.3	11.3	91.6	0.5	18.5	19	85	17.8	1.1
677	M	40	0	0	60	1	26.5	0	0	0	0	0	0	0	0	7	15	10	7	406	381	3	74	5.5	18.1	52.8	7.2	21.9	20	93.8	11.7	18.1	29.8	75	25.8	8.8
678	F	62	1	0	0	2	24.8	0	1	1	0	0	0	0	0	15	18	10	33	477.5	432.5	11.1	77.5	7.3	11.3	55.2	8.3	25.2	14.1	90.6	0	9.4	9.4	88	8.5	0.6
679	M	54	1		3600	4	27.7	0	0	0	0	0	0	0	0	9	10	12	15	453.5	377.5	14.5	56	14	27.7	52.6	2.5	17.2	26.2	83.2	0.2	12.4	12.6	88	7.5	0.2
680	M	57	0	0	0	3	27.7	0	0	0	0	0	0	0	0	5	7	9	19	454	372	2	139	17.7	30	54.8	1.1	14.1	45.2	81.9	19.2	33.9	53.1	73	43.7	24
681	F	66	1	0	0	0	21.5	0	0	1	0	0	0	0	0	13	22	4	29	513	411.5	8.5	71	18.4	13.6	61.8	1.8	22.8	14.4	80.2	4.4	3.2	7.6	89	4.7	0.1
682	M	69	0	0		1.5	27.6	1	0	0	0	0	0	0	0	4	5	3	9	441	343	7	230	21	18.4	73	0	8.6	22	77.8	5.2	29.7	34.9	78	29.9	10.7
683	M	69	0			2.5	24.9	1	1	1	0	0	0	0	0	3	1	8	4	403	358.5	5.1	112	9.9	21.9	66.9	3.5	7.7	30.4	89	27	24.8	51.8	77	43	16.2
684	M	58	0	35		2	24.8	0	0	1	0	0	0	0	0	4	6	6	9	476	381	74	103.5	5.2	16.3	69.5	0	14.2	19.8	80	3	13.1	16.1	88	12	0.2
685	F	57	0	0	82	2	25.5	0	0	0	0	0	0	0	0	7	13	5	16	400	363	4.5	105.5	8.2	11.8	59.4	13.6	15.2	21.2	90.8	0.8	16.2	17	83	10.9	2
686	M	50	0		120	3	28.2	1	0	0	0	0	0	0	0	4	8	4	4	404	373.5	7	50	5.9	9.9	62.7	0.1	27.3	11.6	92.5	1.3	9.8	11.1	88	7.9	0.2
687	F	66	1	0	0	0	23.7	1	0	0	0	0	0	1	0	12	18	7	19	462.5	330	105.5	80	7.6	6.5	72.9	2.6	18	9.5	71.4	2.2	12.9	15.1	84	14	1.8
688	M	18	0	0	755	0	36.9	0	0	0	0	0	0	0	0	9	12	14	18	473.5	379.5	8.5	177.5	18.4	19.2	60.2	4.7	15.9	25.8	80.1	8.7	20.1	28.8	79	27.8	6.6
689	F	70	1	0	0	1	26.5	1	0	1	0	0	1	1	0	6	3	12	37	437.5	406	0.5	79	7.1	20.9	52.9	0.1	26.1	14.9	92.8	4.9	20.4	25.3	90	20.1	0
690	M	35	1	0	3.21	0	17	0	0	0	0	0	0	0	0	10	16	13	11	464	424	4.5	141.5	7.7	14.5	60.7	3.2	21.6	26.3	91.4	1.4	6.9	8.3	94	1.3	0
691	M	38	0	2		1	25.7	0	0	0	0	0	0	0	0	6	17	7	8	485.5	430.5	11.5	114.5	9.2	15.7	56.3	1.5	26.5	19.9	88.7	0	5.7	5.7	93	2.2	0
692	F	57	0	0		2	21.1	0	0	0	0	0	0	0	0	5	7	2	10	506.5	414.5	12.5	122.5	16.1	15.9	53	6.6	24.5	14.8	81.8	3.5	3.2	6.7	86	5.4	0.9
693	M	49	0	15	120	1	24.4	0	0	0	0	0	0	0	0	6	11	8	9	437.5	392	5	41	9.4	33.3	45.9	0	20.8	31.9	89.6	10.6	15.9	26.5	89	17.9	0
694	F	71	0	0	0	0	21.6	0	0	0	0	0	0	0	0	2	5	2	13	512.9	342	11.5	188	31.8	26.3	58.8	0.9	14	32.8	66.7	17.5	29.1	46.6	87	39.1	1.6
695	M	41	1	0	82	1	38.3	0	0	0	0	0	0	0	0	16	24	18	15	380	260.5	30	299	25.6	50.6	41.5	0	7.9	67.3	68.6	108.9	1.4	110.3	76	102.3	90.1
696	M	31	0		0	3	32.6	0	0	0	0	0	0	0	0	5	4	11	4	398.5	335	10	90	13.8	11.7	63.7	5.2	19.4	12.2	84.1	0	5.4	5.4	90	7	0.2
697	M	59	1	0	246	0	25.4	1	0	1	0	0	0	1	0	7	9	8	2	459	376.5	3.5	96.5	17.3	16.7	66.6	0	16.7	24.4	82	0.5	13.5	14	91	3.3	0
698	M	49	0	12.5	240	5	23.7	0	0	0	0	0	0	0	0	10	12	19	23	499	470	8.5	75.5	4.2	14.5	57.8	1.8	25.9	22.6	94.2	0.8	10.7	11.5	89	3.4	0.1
699	M	25	0	0	0	0	24.6	0	0	0	0	0	0	0	0	5	10	13	12	522.5	486	1	3.5	6.8	12.2	55.6	7.3	24.9	13	93	0.1	10	10.1	91	7.3	0
700	M	53	0	0	0		24.1	0	1	0	0	0	0	0	0	7	6	10	16	438.8	351	23	68	15.6	19.5	47.6	0.1	32.8	18.9	80	0.3	5.1	5.4	89	4.3	0.2
701	M	51	1			0	17.9	0	0	0	0	0	0	0	0	16	23	1	38	373.4	261	31	161.5	23.8	43.3	38.7	0	18	32.8	69.9	6.4	19.8	26.2	87	3.9	0.2
702	M	49	0	0	60	2	28.6	0	0	1	0	0	0	1	0	8	8	12	2	431	346.5	9.5	75.5	17.8	17.3	58.9	0	23.8	26.5	80.4	2.1	37.1	39.2	80	34.8	6.2
703	M	35	0	3.6	78	2	29.4	1	0	0	0	0	0	0	0	4	4	10	10	457.5	426.5	6.1	104.5	5.5	29.2	36.5	14.7	19.6	27.3	93.2	5.9	28	33.9	72	23.9	5.9
704	M	54	1	0	0	2	28.4	0	0	1	0	0	0	0	0	8	8	6	1	438	395.5	5	81	8.7	18.2	55	0	26.8	17	90.3	5.6	14	19.6	87	17.3	3.3
705	F	66	1	0	0	0	26.9	0	0	1	0	0	0	0	0	10	13	4	13	395	308	10.5	91.5	19.9	14.4	67.9	0	17.7	26.9	78	0.8	25.1	25.9	83	18.9	3.3
706	M	30	0	0	0		32	1	0	0	0	0	0	0	0	1	0	7	5	435	420.5	5	67	2.2	7.5	67.7	0.5	24.3	9.7	96.7	0.6	14.7	15.3	89	13.1	0.3
707	F	76	1	0	0	1	26.6	1	1	1	0	0	0	0	0	17	17	8	25	468	431	4.5	63.5	7	10.3	64.6	3.8	21.3	13.4	92.1	22.6	25.9	48.4	82	46.5	15.5
708	M	38	0	0	110	2	28.7	0	0	0	0	0	0	0	0	4	2	9	13	455.4	439.5	1.5	63	3.2	13.7	60.5	2.6	23.2	10.2	96.5	0.4	14.7	15.1	86	11.5	0.3
709	M	62	1		0	3	25.9	0	0	1	0	0	0	0	0	3	7	3	2	418.5	370.5	2.5	50.5	10.9	16.2	57.5	0.7	25.6	18.1	88.5	0	19.9	19.9	87	14.9	0.3
710	M	43	0	0	7.5	2	31.8	1	0	0	0	0	0	0	0	5	3	13	14	471	447	16	78	1.7	6.3	67.9	11.5	14.3	11.6	94.9	0	14.8	14.8	88	15.8	0.3
711	M	49	0		120	0	26.2	0	0	0	0	0	0	0	0	8	12	16	5	346	306	6	60.5	10	24.3	61.3	2.3	12.1	46.9	88.4	43.7	3.1	46.8	72	45.3	32
712	M	75	1	0	0	0	23.5	1	1	1	0	0	1	0	0	11	15	2	15	534.5	329	47	205.5	32.5	33	52.7	0	14.3	28.1	61.6	33.9	17.9	51.8	80	38.3	2
713	M	25	0	0.45	555	0	22.8	0	0	0	0	0	0	0	0	8	13	13	11	424	395.5	8.5	149.5	4.8	17.3	43.9	12.6	26.2	18.4	93.3	0.9	5.6	6.5	85	2	0.3
714	M	50	0	0	33	1	26.9	0	0	0	0	0	0	0	0	8	14	14	18	449.5	396	1	109.5	11.7	28.9	50.1	0.9	20.1	25.6	88.1	2.1	31.1	33.2	86	27.7	2.6
715	M	68	0	0	0	5	26	1	0	1	0	0	1	0	0	4	3	7	4	369.5	304.5	1.5	64	17.2	12.8	64.3	0.2	22.7	16.2	82.4	4.5	9.7	14.2	88	11.6	0.4
716	M	32	0	0	0	2	31.7	0	0	0	0	0	0	0	0	6	8	16	11	358.5	336.5	5.5	92	4.7	22.5	60.6	0.3	16.6	35.3	93.9	70.6	10.5	81.1	61	79.7	67.9
717	M	56	0	0	0	0	21.3	0	0	1	0	0	0	0	0	5	9	11	3	358.1	292.1	7.5	122	16.7	21.6	52.4	0	26	22.8	81.6	0.2	10.5	10.7	91	4.1	0
718	M	34	0	9	378	2	30.7	0	0	0	0	0	0	0	0	8	9	12	12	419	406	4	43.5	2.2	4.9	71.5	0	23.6	9.3	96.9	2.7	21	23.7	67	23.2	10.6
719	M	46	0	16.5	120	2	23	0	0	0	0	0	0	0	0	8	11	7	20	304.5	239	3	90	20.7	29.7	44.6	4.4	21.3	36.2	78.5	0	18.3	18.3	87	10	1.3
720	F	66	1	0	2.2	2	26.6	0	0	1	0	0	0	0	0	12	11	2	25	368	225.5	17	167	35.8	38.1	49.9	0.2	11.8	37.3	61.3	8.5	19.4	27.9	89	17.8	0.3
721	M	60	0			3	28.4	1	0	1	0	0	0	0	1	6	4	13	7	385.5	290	10	64	22.8	37.8	44.8	0.3	17.1	44.9	75.2	34	31.4	65.4	78	54.8	14.7
722	M	20	0	0	19.4	0	31.5	0	0	0	0	0	0	0	0	6	3	9	2	463	423.5	2.5	102	8	16.5	52.9	6.3	24.3	15.6	91.5	0.3	4.7	5	93	2	0
723	M	76	0	0	0	1	25.5	1	1	0	0	0	1	0	0	15	13	9	13	509	233.5	77.5	250	45.9	26.6	49.8	0	23.6	26.5	45.9	9.8	17.2	27	80	22.4	8.7
724	M	58	0		246	1	27	0	0	1	0	0	0	0	0	8	5	7	9	396	289.5	9	74	25.2	25.9	49.4	0.3	24.4	28.2	73.1	3.1	19.1	22.2	80	5.8	2.3
725	F	67	0	0	0	0	24.9	0	0	1	0	0	0	0	0	4	6	5	12	516.5	436.5	5.5	108.5	14.6	17.2	59.1	4.5	19.2	20.1	84.5	2.3	15.6	17.9	91	11.4	0
726	M	75	1			2	26.2	0	0	1	0	0	0	0	0			8	12	413.5	346	4.5	35.5	15.4	23	46.2	0	30.8	23	83.7	2.4	20.1	22.5	89	17.3	0.5
727	M	49	0	0	0	1	26.9	0	0	0	0	0	0	0	0	2	4	10	3	533	485	4.5	88	8.2	15.6	57.2	0	27.2	16.8	91	8.2	12.4	20.6	78	17.3	4.1
728	F	34	0			0	31.9	1	0	0	0	0	0	0	0	13	24	7	47	439.5	413.5	7.5	34	4.3	19.2	55.8	2.8	22.2	22.6	94.1	0.6	5.8	6.4	76	4.5	1.2
729	M	42	0	0	52	3	29	1	0	1	0	0	0	0	0	10	14	13	14	414	358	6	98.5	12.2	33.2	47.5	4.5	14.8	40.1	86.5	9	44.2	53.2	69	45.4	20.3
730	M	66	1	30	0	0	25.3	0	0	0	0	0	0	0	0	16	21	8	24	426.5	371.5	1	10	12.7	11.3	68.9	0	19.8	12.7	87.1	1.6	5.3	6.9	91	5.7	0
731	M	54	0		225	0	21.2	0	0	0	0	0	0	0	0	4	4	12	10	379.5	324.5	6.5	71.5	13	20.5	58.7	3.1	17.7	23.7	85.5	0.2	13.9	14.1	87	17	0.2
732	M	65	0	5	60	0	20.5	1	1	0	0	0	0	0	0	3	4	1	29	451.5	429.5	8	235	3.1	9.8	76.5	0	13.7	15.5	95.1	3.5	18.7	22.2	87	18.3	0.1
733	F	82	0	0	0	0	28.8	1	0	1	0	0	0	0	0	2	5	5	16	492	382	12.5	117.5	20.3	57.7	29.7	0	12.6	53.6	77.6	12.1	41.1	53.2	85	38.8	7.1
734	M	56	0	0.5	22.92	6.5	29.7	0	0	0	0	0	0	0	0	10	12	22	46	429	255	12	331.5	38.8	26.3	58.6	0	15.1	21.6	59.4	25.9	26.8	52.7	78	47.8	11.8
735	M	56	0			1	28.7	1	0	0	0	0	0	0	0	4	5	9	17	391	361.5	3	47	6.8	22	48.7	0	29.3	43.5	92.5	85.3	4	89.3	68	93.1	69.9
736	M	49	0		142	1	28.7	1	0	0	0	0	0	1	0	7	10	5	4	464.5	372.5	26.5	121	15	19.6	54.9	0	25.5	16	80.2	1.3	30.8	32.1	79	29.2	5.8
737	F	73	0	0	5.5	4	25.3	0	0	0	0	0	0	1	0		7	12	19	482	390	9.5	75.5	17.5	24.7	59.9	0	15.4	16.9	80.9	0.8	4.9	5.7	84	4.6	0.6
738	M	44	0	20	222	3	27.8	0	0	0	0	0	0	0	0	2	0	9	6	244	194	1	66	20.2	15.7	65.7	0	18.6	13.3	79.5	0.3	9.9	10.2	89	8.4	0
739	M	48	0	15	360	2.5	30.1	0	0	0	1	0	0	0	0	6	14	7	16	338	269	0.5	123	20.3	25.1	59.8	0	15.1	27.2	79.6	43.5	11.2	54.7	74	49.1	39.3
740	F	64	1	0	0	0	19.8	0	0	0	0	0	0	0	0	13	20	12	25	369	282.5	11	46	21.1	13.6	38.1	29.4	18.9	24.8	76.6	16.1	19.8	35.9	84	33.1	17.8
741	M	46	1	12.5	208	2	33.9	1	0	0	0	0	0	0	0	8	12	9	9	389	304.5	34	71	14.2	19.5	67.4	0	13.1	30.4	78.3	28.8	24.6	53.4	82	48.7	13.4
742	M	61	0		16.8	1	24.9	0	0	1	0	0	0	0	0	10	9	11	9	416.5	359.5	1.5	111	13.4	39.8	45.7	0	14.5	45.4	86.3	26.9	15.7	42.6	79	35.9	14.2
743	M	50	0	0	3.3	1	24.7	0	0	0	0	0	0	0	0	2	0	8	4	455	412	4	98.5	8.6	30.8	52.7	1.2	15.3	32.2	90.6	1.5	22.2	23.7	86	14.9	0.6
744	F	48	1		114.2	3	22.8	0	0	0	0	0	0	0	0	7	9	2	20	517	488.5	1	55	5.3	8.3	59.1	1.1	31.5	11.5	94.5	1.7	8	9.7	85	7.1	0.4
745	M	71	0	0	0	1.5	31.5	1	0	1	0	0	0	0	0	6	2	11	17	397	307	8.5	52.5	21	39.1	48	0	12.9	32.7	77.3	19.7	38.7	58.4	85	52	3.3
746	M	61	1	30	0	3	31	1	1	1	0	0	1	0	0	12	21	6	11	486	430.5	41.1	128.5	3.2	18.6	63.2	0	18.2	10.6	88.6	7.8	15.1	22.9	74	22.2	7.7
747	M	21	0	0	120	0	24.2	0	0	0	0	0	0	0	0	5	10	13	6	425.5	409.5	6	74	2.4	8.2	62.5	9.4	19.9	5.4	96.2	6.9	8.5	15.4	83	18	1.9
748	M	61	0	0	5.5	0	21.2	0	0	0	0	0	0	0	0	0	0	7	0	522	378.5	4.5	146.5	26.9	43.8	36.9	0	19.3	37.1	72.5	0.2	19.2	19.4	87	10.1	0.5
749	M	58	1	0		1.5	23.5	0	0	0	0	0	0	0	0	10	19	9	4	404	262.5	4.5	69	34.3	12.4	55.4	17	15.2	18.9	65	0.9	17.1	18	91	9.4	0
750	F	72	1	0	0		40.5	0	1	0	0	0	0	0	0	9	23	7	33	412.5	352.5	14.5	146	11.4	34.6	54.6	0	10.8	41.7	85.5	28.1	73.5	101.6	74	97.2	96.9
751	M	56	0	0	22	4	22.6	1	1	1	0	0	0	0	0	3	0	12	2	417.5	369	2.5	55	11.1	33.3	48.4	0.3	18	33.3	88.4	3.9	27	30.9	86	15.8	1
752	M	50	0		0	1	25	0	0	0	0	0	0	0	0		2	3	9	398	307	14.5	142	19.9	25.2	54.2	5.5	15.1	36.8	77.1	3.7	29.1	32.8	83	26	3.9
753	M	61	1		0	0	30.8	0	0	0	0	0	0	0	1	3	1	4	5	469.5	319.5	5	96.5	31.2	16.8	58.8	0	24.4	15.8	68.1	1.1	18.4	19.5	84	16.2	6.9
754	F	63	1	0	22.5	2	23.7	0	0	0	0	0	0	0	0	7	8	1	4	461.5	380	26	88.5	12.7	17.2	55	3.2	24.6	18.5	82.3	1.3	6.3	7.6	90	4.4	0
755	F	73	1	0	0	0	23.2	1	1	1	0	0	0	0	0	14	10	4	13	497.5	470.5	9.5	77	3.6	4.5	72.7	0	22.8	4.8	94.6	0.8	12.6	13.4	85	13.6	2.8
756	M	37	0	0	240	3	32.6	1	0	0	0	0	0	0	0	3	11	5	0	391	384.5	1	82.5	1.4	16.3	47.5	12.9	23.3	18.9	98.3	46.3	4.8	51.1	71	45.3	23.9
757	M	60	0		0	2	23.5	0	0	0	0	0	0	0	0	12	10	10	11	384	348.5	17.5	120	4.9	7.6	85.2	0	7.2	13.5	90.8	2.2	13.8	16	82	13.8	1.9
758	M	35	1		60	3	29.7	1	0	0	1	0	0	0	1		15	13	32	516	426	4	49	16.8	9.5	50.9	10.8	28.8	14	82.6	0.8	24.6	25.4	85	35.4	3.9
759	F	49	0	0	0	1	32	1	1	1	0	0	0	0	0	9	15	7	10	439.5	419	3.5	59.5	3.9	14.8	49.9	12.3	23	17	95.3	0.1	16.8	16.9	86	15.5	0.9
760	F	43	0	0	0	2.5	19.9	0	0	0	0	0	0	1	0	3	1	9	0	376	330.5	21	134	6.9	21.2	52	12.7	14.1	17.1	87.9	0	5.3	5.3	94	0.9	0
761	M	34	1	9.8	60	4	35.2	1	0	0	0	0	0	0	0	9	13	14	12	376.5	368.5	1	108.5	1.9	39.9	40.8	0	19.3	84.2	97.9	82.1	4.2	86.3	59	86.3	85
762	F	65	1	0	12.8	1	26.8	1	0	1	0	0	0	0	0	7	9	7	10	455	418	4	126	7.3	7.3	73.8	0	18.9	9.2	91.9	1.8	21	22.8	84	21.5	0.6
763	M	43	1	0	104	0	26.1	0	0	0	0	0	0	0	0	6	6	6	19	457.5	204.5	19.5	349	53.3	24.7	55	5.1	15.2	31.8	44.7	3.8	38.1	41.9	86	29.3	1.5
764	M	63	1		0	5	24.7	1	1	1	0	0	0	0	0	4	4			259.2	222.5	7	132.5	11.8	28.1	61.3	0	10.6	22.7	85.9	5.9	7.8	13.7	78	14.6	5.4
765	F	53	1	0	0	0	18.4	0	0	0	0	0	0	0	0	18	26	24	58	415	320.5	8	193.5	21.3	22	64.4	0	13.6	43.2	77.2	20.2	34.6	54.8	87	38	3.4
766	M	58	0		520	0	24.7	0	1	1	0	0	0	0	0	4	4	11	13	445.5	370.5	4	139.5	16.1	28.6	61	0	10.4	36.8	83.2	14.2	29.3	43.5	85	32.7	4.2
767	F	59	1	0	0	0	20.8	1	1	1	0	0	0	1	0	14	13	6	16	388.5	328	3.5	112.5	14.8	14.5	58	11.3	16.2	19.8	84.4	0.4	7	7.4	88	4.8	0.2
768	M	23	0	0	262.5	0	25	0	0	0	0	0	0	0	0	6	3	6	7	472	467.5	0.5	67	0.8	6.4	64.8	4.5	24.3	7.9	99	11.7	47.7	59.4	83	60.7	7.2
769	M	61	0	0		3	25.6	1	0	0	0	0	0	0	0	8	19	8	7	400	347.5	1.5	72.5	12.8	28.8	53.7	0.1	17.4	32.2	86.9	0.5	28.3	28.8	85	25.7	14.5
770	M	46	1	0			26.2	0	0	0	0	0	0	0	0	5	6	9	10	468.5	370	2.5	213	20.6	17.2	70.8	0	12	17.5	79	0.2	13.6	13.8	91	9.7	0
771	F	70	1	0	0	2	31.2	0	1	1	0	0	0	0	0	14	17	10	22	428.5	339	28	257	15.4	28.9	60.6	0.6	9.9	26.4	79.1	13.8	40.2	54	74	50.6	12.7
772	M	56	1	30	240	3	32.7	1	0	0	0	0	0	0	0	10	17	20	7	379.5	330	3.5	160.5	12.2	56.8	32.3	0	10.9	62.6	87	57.8	10.2	68	71	64.9	54.5
773	M	35	0	0	208	1	36.7	0	0	0	0	0	0	0	0	7	11	15	29	363	353.5	1.5	84.5	2.2	23.3	49.8	5.1	21.8	58.4	97.4	59.2	19.2	78.4	68	77.9	68.4
774	M	37	0		104	1	23	0	0	0	0	0	0	0	0	7	4	10	9	421	395.5	5.5	62.5	4.8	14	43.6	11	31.4	21.1	94	4	11.8	15.8	89	7.7	0.2
775	M	71	0	0	0	0	25.9	0	0	0	0	0	0	0	0	9	16	1	18	454	258	75.5	31.5	31.8	6.2	60.7	0	33.1	15.6	56.8	0.5	4.9	5.4	91	0.9	0
776	M	41	0	0			23.8	0	0	0	0	0	0	0	0	8	12	10	7	440.5	414.5	0.5	73	5.8	16.8	60.4	0	22.8	20.5	94.1	1	21.9	22.9	87	16.9	1.2
777	M	28	1	4.5	120	2	26.1	0	0	0	0	0	0	0	0	13	18	8	20	374.5	352	13	74.5	2.6	12.8	53.5	9.7	24	24.4	94	23.9	32.4	56.3	83	52.3	26.6
778	M	45	0	20	132	2	23.4	0	0	0	0	0	0	0	0	7	8			475.5	426	5.5	72.5	9.4	20.5	72.1	0	7.4	17	89.6	2.5	14.9	17.4	82	10.3	1.3
779	M	33	0	0		1	21.7	0	0	0	0	0	0	0	0	7	7	10	9	406.5	398	3	63	1.4	8	54.6	11.4	26	14.3	97.9	2.6	10.4	13	81	7.7	0.6
780	M	43	1	0	82	5	27.3	0	0	1	0	0	0	0	0	8	12	8	8	439.5	415	1.5	152	5.3	9.8	66.8	0	23.4	14.5	94.4	8.1	15.2	23.3	72	19.5	7.2
781	M	33	0	0	148	2.5	24.6	0	0	0	0	0	0	0	0	6	4	10	3	414.5	407.5	0.5	52.5	1.6	4.8	54.1	15.2	25.9	12.8	98.3	1.5	4.5	6	91	4.9	0
782	F	67	1	0	0	1	23.3	0	0	0	0	0	0	0	0	9	9	7	8	347.5	270	6	197.5	20.9	36.7	56.7	0.7	5.9	25.7	77.7	18.9	31.1	50	74	46.7	9.1
783	M	32	0		51.35	3	31.5	0	0	0	0	0	0	0	0	5	11	8	10	403	369	2	108.5	8	16.8	66.4	0.3	16.5	21	91.6	0.2	15	15.2	88	27.5	0.2
784	F	63	1		11	1	26	1	0	1	0	0	0	0	0	18	27	2	14	391.5	291.5	12.5	145.5	23.1	7.4	77.7	0	14.9	25.3	74.5	1.9	20	21.9	84	14.6	2.7
785	F	71	1				26.2	1	1	1	0	0	0	0	0	13	12	6	19	440	346	15.5	136.5	18.5	12.9	61.3	7.4	18.4	16.8	78.6	3.7	20.8	24.5	87	21.2	3.6
786	M	63	1	0	90	1.5	27	0	0	1	0	0	0	0	0	8	12	13	6	533.2	300	29.5	187	40.4	37	40.2	0	22.8	27.4	56.3	10.2	24	34.2	77	31.2	3.8
787	F	33	1	0	0	0	17.6	0	0	0	0	0	0	0	0	15	24	13	15	457	351.5	5	278	22.2	20.5	48.5	11.1	19.9	27.7	76.9	0.4	11.9	12.3	93	2	0
788	M	42	1			1	27	0	0	0	0	0	0	0	0	3	3	4	1	443.4	320	13	225.5	25.6	36.1	48.9	0	15	36.2	72.2	5.5	46.3	51.8	83	33.8	6.4
789	F	70	0	0	0	1	22.7	1	1	1	0	0	0	0	1	10	12	8	11	472	413	6	13	11.4	21.2	60	0.5	18.3	23.7	87.5	0	6.8	6.8	89	10.3	0
790	F	73	1	0	0	0	24.1	0	0	1	0	0	0	0	0	5	11	7	14	459	373.5	19.5	59	15	12.9	64.3	2.1	20.7	16.9	81.4	2.9	7.4	10.3	85	8.5	0.6
791	M	28	0	0	52	3	33.1	0	0	0	0	0	0	0	0	8	6	6	5	394	379.5	1	129.5	3.4	10.3	48.7	25.2	15.8	17.9	96.3	10	25.5	35.5	86	33.5	3.2
792	M	65	1		151.68	2	22.8	0	0	1	0	0	0	0	0	8	10	11	14	373	264.5	3	73.5	28.5	20	69.9	0	10	24	70.9	4.8	21.8	26.5	80	21.1	20.6
793	M	71	1	0	0	2.5	25.1	1	0	1	0	0	0	0	0	14	20	3	10	454.5	259.5	34.5	127	38.2	37.2	33.3	0	29.5	48.3	57.1	1.2	35.2	36.4	84	27.8	3.5
794	F	66	1	0	0	1	26.7	0	0	0	0	0	0	0	0	5	6	12	19	426	394.5	1.5	82.5	7.1	15.1	65.3	0.3	19.3	16.1	92.6	11.9	20.1	32	74	29.2	7.8
795	F	73	1	0	0	0	26	0	0	1	0	0	0	0	0	4	0	6	8	343.5	287.5	5	77	15.1	5.7	73.2	3.5	17.6	2.5	83.7	1	11.7	12.7	84	11.9	2.1
796	M	31	0	6	504	0	27.3	0	0	0	0	0	0	0	0	6	10	8	5	411.5	391.5	8	82.5	3	14	37.2	27.3	21.5	10.4	95.1	1.2	15.4	16.6	70	18.4	9.2
797	M	63	0		0	2	25.5	0	0	1	0	0	1	0	0	2	2	5	4	430.5	394.5	4.5	74.5	7.4	10.7	52.1	7.2	30	11.1	91.6	0.3	6.5	6.8	85	8.2	0.3
798	M	63	0		60	2	24.4	0	0	0	0	0	0	0	0	3	2	9	2	486.6	437	3.5	88	9.5	38.1	33.4	0	28.5	29.7	89.8	7.3	22.8	30.1	85	25.9	1.9
799	M	74	1	0	0	1	24.8	1	0	0	0	0	0	0	0	10	8	4	12	410	359.5	5.5	145	11.1	18.9	65.1	0	16	35.5	87.7	18.7	27.5	46.2	79	41.6	17.5
800	M	18	0	0	6.4	2	31.2	0	0	0	0	0	0	0	0	3	0	8	10	404	385	2.5	89	4.1	8.4	58.4	14.4	18.8	22.8	95.3	0.9	33.4	34.3	86	25.6	0.8
801	M	38	0	9.5	112.5	1	25	0	0	0	0	0	0	0	0	5	2	7	2	397.5	345.5	4.5	107.5	12.1	32	44	3.3	20.7	19.6	86.9	3.6	4.3	7.9	91	2.4	0
802	F	44	1	0	29.1	1	32.4	1	0	1	0	0	0	0	0	8	13	6	20	442.5	297	15.5	102	30.4	13.1	65	1.2	20.7	16.4	67.1	0	11.3	11.3	88	11.5	0.4
803	M	45	1		0	0	33.6	1	0	0	0	0	1	0	0	6	6	19	23	397.5	326	13.5	86	15.1	15.2	54	17.5	13.3	21.2	82	0.2	18.4	18.6	84	15.3	8.1
804	M	70	0		0	1	22.8	1	1	1	0	0	0	0	0	7	12	3	11	416	236.5	4.5	209.5	42.5	39.5	53.9	0	6.6	48.5	56.8	0	7.4	7.4	91	7.4	0
805	F	68	1	0	0	0	30.7	1	0	1	0	0	0	1	0		19	2	18	425.5	301	7	103	28.1	10.5	64	3.1	22.4	20.3	70.7	1.8	13.6	15.4	77	15.8	6.1
806	M	37	0	0	376.5	1	27.1	1	0	0	0	0	0	0	0	8	13	14	32	379	328	21	175.5	8.4	47.5	43	0	9.5	73	86.5	7	75.2	82.2	76	69.1	21.2
807	M	41	0		284	2	28.4	0	0	0	0	0	0	0	0	8	8	13	16	398	353	4	98.5	10.4	10.3	66.7	6.6	16.4	20.6	88.7	0.2	21.9	22.1	90	16.7	0
808	F	67	0	0	0	0	23.1	0	0	0	0	0	0	0	0	4	10	6	15	427	379	11	75.5	8.9	18.6	53.6	0.8	27	15.8	88.8	0.5	7.9	8.4	91	3.5	0
809	M	34	0	0	32.75	0.5	29.1	0	0	0	0	0	0	0	0	4	4	15	17	426.5	418.5	1	86	1.6	4.6	53.8	16.2	25.4	9.2	98.1	1.4	4.9	6.3	84	5.3	0
810	F	63	1	0	17.2	1.5	25.9	1	0	1	0	0	0	0	0	11	12	5	12	373	273.5	18	97.5	23	22.9	62	1.5	13.7	31.2	73.3	0.7	23.5	24.1	84	17.3	2.9
811	M	40	0		205	1	24.9	0	0	0	0	0	0	0	0	8	12	18	7	372.5	344.5	2.5	149	6.9	17.6	69.8	0.3	12.3	19	92.5	8	19.7	27.7	76	21.4	3.5
812	M	60	0		93.75	2	26.8	0	0	0	0	0	0	0	0	15		9	13	398.5	357.5	0.5	71	10.2	13.2	67.7	0.1	19	19.4	89.7	0.3	15.1	15.4	91	11.4	0
813	M	48	0	0	284	1	23.2	0	0	1	0	0	0	0	0	8	10	12	3	427.5	381.5	3	78.5	10.1	23.2	59.5	0.4	16.9	23.8	89.2	6.9	10.2	17.1	84	11.5	3.1
814	F	57	0	0	44	0	25.2	0	0	0	0	0	0	0	0	12	12	8	11	436	370.5	2	185.5	14.6	15.4	63.2	1.3	20.1	13.6	85	0	7.4	7.4	87	6.5	0.8
815	M	25	0	0	5.21	1	23.4	0	0	0	0	0	0	0	0	9	18	13	7	464.5	438	18.5	93	1.8	9.8	53.6	16.4	20.2	18	94.3	10.6	12.7	23.3	88	14.9	0.1
816	M	44	0	12.5	45	4	25.6	0	0	0	0	0	1	0	0	9	16	16	15	415	353	2.6	249.5	14.4	16	63.2	0.8	20	23.7	85.1	16	15.6	31.6	84	19.5	1.4
817	M	51	0	25	0	0	22.1	0	0	0	0	0	0	0	0		24	5	25	402	355	4.5	116	10.7	12	67.6	0	20.4	16.7	88.3	0.7	18.3	19	85	13.9	1.2
818	M	46	0	0	44	0.5	26.5	0	0	0	0	0	0	0	0	9	16	23	7	389.1	336.5	3.5	61	12.7	11	46.2	13.8	29	15.9	86.5	18.7	25.3	44	84	38.3	7.1
819	M	39	0			5	31.8	0	0	0	0	0	0	0	0	6	14	12	10	399.5	390	0.5	48.5	2.3	7.8	69.1	0	23.1	8.2	97.6	0.9	5.8	6.7	87	8.2	0.8
820	M	39	0	0	485	5	28.6	0	0	0	0	0	0	0	0	5	6	7	14	350.5	246.5	3	64	29.1	36.5	43.8	5.9	13.8	27.3	70.3	4.1	9	13.1	84	9	0.5
821	M	39	1	10	120	2	26	0	0	0	0	0	0	0	0	4	6	9	6	346	316.5	2.5	73.5	7.9	27	43	6.8	23.2	53.6	91.5	55.4	3.6	59	76	55.5	41.5
822	F	47	1	0	0	0	23.7	1	0	0	0	0	0	0	0	10	11	11	13	470	302.5	13.5	49.5	33.7	15.2	61	2.1	21.7	23.1	64.4	0	20	20	85	13.1	0.2
823	M	39	1				30.1	0	0	0	0	0	0	0	0			17		411.5	356.5	5	81	12.3	13.5	47	0.7	38.8	36.4	86.6	30.3	30.1	60.4	61	59.1	45.6
824	M	65	0	0	30	1	25.3	1	0	0	0	0	0	0	0	13	16	17	18	378	305.5	4	92.5	18.3	19.3	62.5	0	18.2	23.6	80.8	8.6	16.5	25.1	82	15.9	2
825	M	59	0	0	171	2	27.6	1	0	0	0	0	0	0	0	6	8	13	8	483	440.5	8.5	61.5	7.2	27.7	48.9	0.2	23.2	19.2	91.2	15.8	17.2	33	81	26.3	15.4
826	M	44	0	0	266	3	29.1	0	0	0	0	0	0	0	0	5	3	13	5	436	388.5	11	166	8.6	29.9	58.6	0.6	10.9	48.9	89.1	44.8	23.3	68.1	80	61.2	19.8
827	M	69	1	0	33.6	0	28.2	0	0	0	0	0	1	0	1	11	15	10	23	431	359	4.5	46.5	15.8	20.2	55.4	0	24.4	27.6	83.3	1	26.7	27.7	87	17.9	1
828	M	70	0	0		0	27.8	1	0	1	0	0	0	1	0	16	26	6	13	474	342.5	5	90	27	12.1	79.6	0.1	8.2	19.8	72.3	6.3	17.3	23.6	70	24.5	7.9
829	F	61	0	0	0	2	29.7	0	1	1	0	0	0	1	0	9	10	2	8	483	445	5.5	83	6.8	12.9	56.5	6.4	24.2	15.2	92.1	1.1	21.2	22.3	75	25.6	7.7
830	M	59	1		0	1	26.4	0	1	0	0	0	0	0	0	5	12	4	10	459	396	4	63	13	23.4	65.9	1	9.7	32.4	86.3	26.9	36.1	63	86	52.1	3.5
831	M	65	0		0	0	27.4	1	0	1	0	0	0	0	0		8	10	11	449	368.5	5	108	17	36.9	43.4	1.1	18.6	38.8	82.1	2.4	38.5	40.9	89	30.9	0.2
832	M	30	1	0	372	4	29.3	0	0	0	0	0	0	0	0	7	15	19	20	471	442	3.5	85.5	5.5	26.8	51.9	2	19.3	40.6	93.8	30.4	22.7	53.1	82	43.2	9.9
833	M	52	1	0	0	2	25.8	0	0	0	0	0	0	0	0	8	18	11	17	404	283.5	21.5	153.5	25.9	21.8	48	0	30.2	30.8	70.2	9.9	18.4	28.3	72	12.9	5.3
834	F	36	1	0	27.5	1.5	39.6	0	0	0	0	0	0	0	0	6	8	11	14	446	410.5	23	54.5	2.9	14.4	54.9	8.4	22.3	15.1	92	22.4	14.9	37.3	59	37.1	22.1
835	M	84	0	0	0	2	22.8	0	0	1	0	0	0	0	0	4	1	1	3	382	319	2	104	16	51.3	38.9	0.2	9.6	55.2	83.5	57.2	4.7	61.9	83	65.3	29.5
836	F	43	0	0	132	1	18.8	0	0	0	0	0	0	0	0	4	3	3	11	389	333.5	9.5	105.5	12.1	14.8	62.2	3.8	19.2	17.7	85.7	0	5.2	5.2	94	0.4	0
837	M	42	1	10	186	2	23.9	1	0	0	0	0	0	0	0	4	11	6	8	421	392	1.5	101	6.6	7.3	68.2	1.7	22.8	14.7	93.1	18.1	6.1	24.2	88	18.7	1.7
838	M	39	0	0	360	1	28.7	1	0	0	0	0	0	0	0	8	16	16	18	429	402	1.1	90.5	6.1	10	48.8	17.8	23.4	20.9	93.7	29.1	23.6	52.7	69	49.3	27.8
839	M	73	1	0	0	2	24.6	1	1	1	1	0	1	1	0	5	7	5	6	470.5	404	2.5	58.5	13.7	28.3	51.6	0.1	20	30.5	85.9	0.7	5.5	6.2	88	5	0.3
840	M	42	0		20.5	5	28.4	0	1	1	0	0	0	0	0	12	22	22	14	391.5	338	2	115.5	13.2	29.4	58	0.6	12	35.1	86.3	34.8	13.8	48.6	72	48.8	32.5
841	M	50	1	0	241.5		26.3	1	0	1	0	0	0	0	0	8	12	8	24	380	319	3	210	15.4	17.6	49.8	0.8	31.8	16	84	1.5	13.4	14.9	83	11.1	1.7
842	M	54	1		717.5	5.5	25.3	1	1	1	1	0	1	1	0	13	17	8	20	335.5	275.5	9.5	69.5	15.5	21.8	59.9	0	18.3	25.7	82.1	40.7	3.9	44.6	92	34.2	0
843	M	51	1	15	0	2	29	1	1	0	0	0	0	0	0	12	15	10	12	423	236.5	9.5	62.5	42.8	30.6	42.3	0	27.1	36.6	55.9	14.5	37.3	51.8	72	41.4	8.9
844	F	28	0	0	0	0	56.9	1	1	1	0	0	0	0	0	9	18	15	20	303.5	257.5	18.5	154	9.6	9.9	82.1	0.8	7.2	16.5	84.8	2.1	121.4	123.5	73	141.9	131.7
845	M	55	0	0	0		27.3	0	0	0	0	1	0	0	1	8	12	15	17	427.5	343.5	6	97.5	18.5	48.9	36.5	0.9	13.7	31.4	80.4	25.3	15.4	40.7	83	22.5	0.7
846	M	33	0	10	63	4	27.3	0	0	0	0	0	0	0	0	6	1	18	4	478.5	348.5	18	161.5	24.3	14.3	47.3	19.6	18.8	23.3	72.8	0	10.5	10.5	91	7.7	0
847	F	76	1	0	0	0.5	18.5	1	0	0	0	0	0	0	0	8	1	7	20	470	272	7.5	72	41.2	12.5	75.9	0	11.6	16.3	57.9	5.7	5.1	10.8	81	7.9	2.2
848	M	25	1	0	120	0	25.5	0	0	0	0	0	0	0	0	15	21	15	24	456	426.5	12.5	38.5	3.8	9.8	51.8	0.4	38	10.8	93.5	0	7.9	7.9	92	5.3	0
849	M	32	0	0	0	1.5	26.8	1	0	0	0	0	0	0	0	7	13	16	21	387.5	323	18.5	0.5	12.5	11.9	57.1	9.6	21.4	20.4	83.4	3	16.5	19.5	88	11	0.6
850	M	73	1	0	0	3	25.2	1	1	1	0	0	1	0	0	6	8	6	28	455.5	294.5	54	285.5	26.6	24.8	66.2	0	9	29.9	64.7	0.2	12.8	13	87	10.4	0.6
851	M	31	0	0		0	22.9	0	0	0	0	0	0	0	0	7	12	18	16	493.5	382	6	0	21.6	21.5	40.6	14.7	23.2	27.8	77.4	1.2	11.2	12.4	90	7.1	0
852	M	55	1	0	382.5	1.5	25.3	0	0	0	0	0	0	0	0	15	21	6	16	444	377.5	12.5	87	12.5	12.6	59.6	8.3	19.5	19.7	85	0.9	14.1	15	92	4.6	0
853	M	49	0		148	1	26	0	0	0	0	0	0	0	0	7	9	6	12	381.5	357	1.5	92	6.1	12.9	71.7	0	15.4	17.1	93.6	0.8	18	18.8	87	16.6	0.7
854	M	43	1		0	2.5	22.3	1	0	1	0	0	1	0	0	7	10	18	8	408	370.5	3	1	8.5	15.2	64.8	0.8	19.2	27.7	90.8	19.3	22.7	41.9	79	33.5	6.8
855	M	77	1			1	22.1	1	0	1	0	0	0	0	0	8	17	21	16	401	272.5	15	90.5	29.4	33.6	52.5	1.1	12.8	28.9	68	30.9	13.7	44.6	87	35.2	2
856	M	43	1	0	41	2	24.8	0	0	0	0	0	0	0	0	6	9	8	0	370.6	293.5	10.5	103.5	18.5	27.5	57.9	0.3	14.3	20.1	79.2	0	12.5	12.5	93	5.9	0
857	M	50	0		180	2.5	25.2	1	1	1	0	0	0	0	0	4	1	9	5	426	374	3	64.5	11.6	18.2	53.6	0.1	28.1	19.2	87.8	4.7	22.9	27.6	83	22.5	1.3
858	M	44	0	0	164	1	22.8	0	0	0	0	0	0	0	0	4	4	2	2	386	347.5	4	68.5	9	13.5	42.7	13.7	30.1	27	90	6.4	21.9	28.3	87	19.2	1.9
859	M	30	1	0	0	0	22.6	0	0	0	0	0	0	0	0	5	3	11	4	491	317.5	22.5	189	32.2	9.9	63.6	1.3	25.2	17.4	64.7	1.4	8.5	9.9	94	1.9	0
860	M	42	0	10.5	52	2	24.2	0	0	0	0	0	0	0	0	5	5	11	22	412.5	386.5	4	82.5	5.4	15.9	44.6	9.1	30.4	17.9	93.7	2.9	9.8	12.7	88	8.8	0.3
861	M	47	0		420	2	23.6	1	0	1	0	0	0	0	0	11	13	8	13	391	324.5	16.5	99	13.3	45.6	37.8	3.2	13.4	52.2	83	55.8	9.1	64.9	70	63.2	46.8
862	M	35	1	0	2.75	2	23.7	0	0	0	0	0	0	0	0	18	11	13	8	451	370.5	13	85.5	15.4	15.5	55.1	5.4	24	22.3	82.2	0.2	8.2	8.4	94	1.5	0
863	M	22	0	0	0	3	21.5	0	0	0	0	0	0	0	0	9	12	10	5	435.5	353	2.5	98	18.5	31.2	48.4	4.8	15.6	40.5	81.1	1.2	33.5	34.7	93	12.4	0
864	M	81	1			3	22.7	0	0	1	0	0	1	0	0	2	4	8	19	455	345	9.5	75	22.6	17.5	57.1	1.2	24.2	21.5	75.8	6.6	10.3	16.9	92	9.9	0
865	M	31	0		93.6	2	22.2	0	0	0	0	0	0	0	0	7	7	12	3	522.5	455.5	4	66.5	12.1	20.2	58	2.9	18.9	27	87.2	3.8	8.7	12.5	89	10.7	0.1
866	M	31	0	0	125.2	1	20.5	0	0	0	0	0	0	0	0	7	6	12	8	409	370.5	18.5	64	5.1	12.4	47.7	22.1	17.8	17.3	90.6	3.9	6.2	10.1	92	6.3	0
867	M	59	0	0	270	0	25.3	0	0	0	0	0	0	0	0	5	5	2	1	459.5	317	8.5	114.5	29.7	18.8	64.5	0	16.7	33.6	69	15	19.5	34.5	75	21	6.2
868	F	49	0		22	2	22.2	1	0	0	0	0	0	0	0	5	3	11	1	408	328.5	10	166	17.5	21.6	52.5	5.8	20.1	21.4	80.5	4.7	15.9	20.6	80	14.6	2.2
869	M	73	1		0	2	18.6	0	0	1	0	0	0	0	0	5	9	4	13	425	280	4	222	33.5	26.4	56.5	0	17.1	24.6	65.9	0.6	11.6	12.2	92	4.9	0
870	F	38	0	0	0	1	30.9	1	1	1	0	0	0	0	0	9	15	13	21	464	389.5	12.5	70	13.7	17.8	43.9	12.1	26.2	23.3	84	0	8	8	90	7.9	0
871	M	54	1		120	2	28.7	0	1	0	0	0	0	0	0	6	12	10	5	431.5	300.5	5	90	29.5	15.1	74.9	4.2	5.8	17.6	69.6	32.1	9.6	41.7	84	43.5	8.2
872	M	33	0		0	2	29.4	0	0	0	0	0	0	0	0	3	15	11	6	471	358	1.5	3.5	23.7	9.4	65.6	0	25	13.1	76	0.2	6.9	7.1	89	1.8	0.2
873	M	57	0	0	0	2	26.2	1	0	1	0	0	0	0	0	4	15	9	1	397.5	337	6	75	13.9	33.5	46.8	0	19.7	27.8	84.8	11.4	9.6	21	72	14.6	4.5
874	M	48	1	29	82	1	29.6	0	0	0	0	0	0	0	0	11	18	12	17	408.5	375.5	3	52	7.4	11.3	59.8	1.3	27.6	14.4	91.9	5.1	5.3	10.4	91	3.7	0
875	F	72	1	0	0	1	28.4	1	0	0	0	0	0	0	0	12	12	5	20	471	298.5	64.5	155.5	26.6	18.9	61.1	2.2	17.8	28.9	63.4	0	26.3	26.3	80	17.5	2.4
876	M	21	0	0	0	3	26.5	0	0	0	0	0	0	0	0	5	7	14	6	329	259	26	83	14.5	33.8	51.7	3.3	11.2	68.4	78.7	70.4	7.2	77.6	85	53.5	5.1
877	M	41	1		60	0	22.6	0	0	0	0	0	0	0	0	6	9	7	18	425	383.5	14	72.5	6.7	14.4	58.4	11.7	15.5	21.5	90.2	2.5	17.2	19.7	90	8.9	0
878	F	44	1	0	0	1	16.7	0	0	0	0	0	0	0	0	10	14	16	16	472.5	350	6	284.5	25	29.6	50.2	1.9	18.3	34.6	74.1	0.3	9.8	10.1	89	1.5	0.2
879	F	51	1	0	0	1.5	25.6	1	0	0	0	0	0	0	0	6	14	8	21	476.1	433.5	3	44.5	8.4	11.1	50.8	12.3	25.8	18	91	9.1	17.6	26.7	80	23	3.9
880	F	44	0	0	0	3	23.7	1	1	0	0	0	0	0	0	5	9	15	15	486.5	461.5	7	80	3.7	6.3	63.3	11.9	18.5	7.4	94.9	0	10.5	10.5	85	8.1	0.5
881	M	28	0		50.5	1	36	1	0	1	1	0	0	1	0	8	11	3	11	442.3	366.5	57.5	151	4.8	22.9	54	7.5	15.6	27.8	82.9	0.7	36	36.7	82	34.4	4.9
882	M	24	0	4.5		2	24.6	0	0	0	0	0	0	0	0	12	14	13	20	471.5	387.5	3	58	17.3	36.1	30.7	8.9	24.3	31.3	82.2	3.2	19.7	22.9	91	16.3	0
883	M	20	1	0	65	3	24.9	0	0	0	0	0	1	0	0	13	18	22	25	488.5	459.5	3.5	111	5.3	12	44.7	20	23.3	9.4	94.1	0	5.1	5.1	93	2.5	0
884	M	37	1	0	22	1	26.6	0	0	0	0	0	0	0	0	4	6	3	5	375.5	341	18	93.5	4.6	17	76	0	7	60.4	90.8	77.6	1.1	78.7	74	83.4	70.9
885	M	29	0	0	0	3	29	0	0	0	0	0	0	0	0	4	5	5	2	494	462	4.5	87.5	5.6	11.5	54.2	18	16.3	10.5	93.5	18.4	31.3	49.7	83	48.6	12.2
886	M	53	1	15	0	5	28.7	1	0	0	0	0	0	0	0	9	16	7	11	499	403	13	67.5	17.1	18.8	60	0	21.2	16.8	80.8	0.6	15.6	16.2	86	13.8	1
887	M	32	0	15	120	2	27.4	0	0	0	0	0	0	0	0	4	1	21	0	459	245	176.5	129	13.3	37.6	49.8	1.2	11.4	44.8	53.4	27.4	47	74.4	90	55.1	0
888	M	55	0				23.9	0	0	0	0	0	0	0	0	3	5	10	19	457	378	9.5	160.5	15.5	30.7	60.8	0	8.5	38.3	82.7	21.5	12.1	33.6	79	28.9	15.9
889	M	64	0	0		0	29	1	0	0	0	0	0	0	0	7	10	12	3	311	268	14	83.5	9.8	26.3	58.4	0	15.3	46.6	86.2	9.9	40.7	50.6	80	45.7	10.1
890	M	44	1		224	2	29.1	1	0	0	0	0	0	0	0	7	10	7	12	396.5	285.5	8.5	148	26.4	18.2	40.6	15.6	25.6	19.1	72	7.8	21.2	29	79	24.4	4
891	M	41	0	0	132	0	21.7	0	0	0	0	0	0	0	0	5	7	7	25	479.5	453	4	102	4.7	13.4	63.6	8.1	14.9	17.5	94.5	1	15.6	16.6	87	9	0.4
892	F	53	0	0	0	0	21.5	0	0	1	0	0	0	0	0	4	10	14	1	451.5	331	31	62.5	21.3	15.3	45.5	15.9	23.3	20.5	73.3	1.1	18.7	19.8	87	13.1	0.2
893	M	49	0	0	180	2	30.8	0	0	1	0	0	0	0	0	13	10	9	8	416	367	3	97.5	11.1	26.4	57.5	1.1	15	18	88.2	0.3	22.6	22.9	88	23.7	0.5
894	F	62	1	0	0	0	30.3	0	0	0	0	0	0	0	0	13	17	0	9	379.5	350	12.5	43	4.6	12.9	62.8	0	24.3	9.2	92.2	0	7.7	7.7	90	10.3	0
895	F	51	0	0	0	0.5	22.5	0	0	0	0	0	0	0	0	8	14	16	11	431.5	396.5	4	68	7.2	13.9	55.9	17	13.2	20.6	91.9	10.5	25	35.5	68	38	27.2
896	M	46	0		38.5	2.5	24.9	0	0	1	0	0	0	0	0	3	2	8	5	412.5	382.5	7	78	5.7	13.1	66.8	1.7	18.4	16	92.7	0.2	6.6	6.8	91	3.3	0
897	M	51	0	0	0	0	28.1	1	0	0	0	0	0	0	0	6	15	13	9	392.5	341	5	59.5	12	16.9	68.9	0	14.2	29.5	86.9	34.1	20.4	54.5	65	53.3	21.1
898	M	70	1	0	0	3	30.5	1	1	1	0	0	1	0	0	2	1	3	3	453	376.5	1	50.5	16.7	40.5	40	0	19.5	46.7	83.1	9.4	59.9	69.3	76	56.9	16.4
899	M	35	0	0	22	1	24	0	0	0	0	0	0	0	0	7	11	12	3	447	441.5	1	16	1	11.9	46.8	8.6	32.7	19.2	98.8	2.9	8.8	11.7	92	4.8	0
900	M	39	0	0		2	24.5	0	0	0	0	0	0	0	0	10	8	6	5	483	379.5	10.5	132.5	19.7	12.9	61.8	6.5	18.8	31.8	78.6	6	14.1	20.1	87	7.3	0.3
901	M	62	1		120	2	30.5	1	0	0	0	0	0	0	0			9	13	398.5	315.5	0.5	9	20.7	20.4	57.5	6.6	15.5	31	79.2	41.1	37.7	78.8	73	82	61
902	M	56	1		300	1	24	0	0	0	0	0	0	0	0	14	15	5	12	408.5	321.5	7	55.5	19.9	26.8	40.6	12.4	20.2	35.7	78.7	0.6	15.7	16.3	92	4.9	0
903	F	56	0	0	0	3	22.7	1	0	0	0	0	0	0	0	2	3	3	4	412	311	15	123	21.7	19	59.4	1.8	19.8	29.1	75.5	4.6	19.7	24.3	87	11.2	0.2
904	M	83	1	0	0	0	24.2	0	1	0	0	0	0	0	0	13	21	4	30	467	293.5	33	184.5	32.4	36.8	53.7	0	9.5	40.4	62.9	1.4	11.9	13.3	91	5.7	0
905	M	61	0	0		1	25.2	1	0	1	0	0	0	0	0	5	1	6	2	457.5	379	23.5	89.5	12.7	19.4	63.3	2	15.3	22.3	82.8	17.4	11.3	28.7	90	15.7	0
906	M	61	0	0	34.04	3	21.8	0	0	1	0	0	0	0	0	6	13	15	19	490	427.5	6	54.5	11.7	24.4	49.4	2	24.2	19.4	87.2	0.3	6.7	7	91	4.1	0
907	F	64	1	0	0	1	23.2	0	0	0	0	0	0	0	0	6	4	10	11	505.8	403.5	22	102	16.6	21.1	44	5.5	29.4	18.9	79.8	0.1	7.6	7.7	89	7.4	0.1
908	F	59	1	0	0	0	23.1	0	0	0	0	0	0	0	0	13	20	11	1	520	246.5	35	199.5	49.2	13.4	54	10.1	22.5	18.8	47.4	0	7.3	7.3	94	4.4	0
909	F	58	1	0	0	0	26.1	0	0	0	0	0	0	0	0	10	9	5	20	428	376	19	95	8.1	13.2	43.2	16.1	27.5	12	87.9	1.1	10.9	12	83	10.9	0.8
910	M	56	0	0	0	0	23.7	0	0	0	0	0	0	0	0	5	7	9	6	483.5	415	16.5	113.5	11.1	9.6	50.7	18.9	20.8	12.9	85.8	0	8.1	8.1	92	11.3	0
911	M	55	0	0	41	0.14	26.1	0	0	0	0	0	0	0	0	5	6	15	3	443	370	5	58.5	15.5	15.3	64	1.1	19.6	28.9	83.5	6.5	30.8	37.3	83	23	0.6
912	M	32	1	0		3	22.6	0	0	0	0	0	0	0	0	8	17	14	26	460	436.5	0.5	60	5	8.5	65.9	0.3	25.3	15.3	94.9	3.6	12.9	16.5	86	7.7	0.3
913	M	57	1	0	0		21.3	0	0	0	0	0	0	0	0	6	7	4	2	431	337	8.5	125	20.2	11.9	74.3	0	13.8	14.8	78.2	0.5	11.4	11.9	90	5.7	0
914	M	61	1	0	30	3	28.2	1	0	1	0	0	1	0	0	8	18	15	8	505	432	0.5	5	14.4	39.7	29.2	0	31.1	39.3	85.5	22.8	16.1	38.9	82	34.3	6.4
915	M	54	1	15	104	2	29.4	1	0	0	0	0	0	0	0	6	7	9	1	457.5	332.5	57	83	17	16.2	64.7	5.9	13.2	21.3	72.7	20.6	15.3	35.9	81	31.8	11.5
916	M	46	1	0	208	2	31.8	0	0	0	0	0	0	0	0	9	17	19	2	446.5	398.5	3	145.5	10.1	32.5	50.4	0.9	16.2	35.4	89.3	20.2	22.3	42.5	83	25.1	3
917	F	61	1	0	0	1	30.8	0	0	1	0	0	0	0	0	5	2	10	7	317.5	256	1	60	19.1	14.8	38.7	26.4	20.1	24.4	80.6	2.3	29.3	31.6	73	26.5	5.2
918	M	52	0	15	300	1	30	1	0	0	0	0	0	0	0		11	7	3	358.5	320	14.5	51	7	10.5	60.2	8.1	21.2	20.3	89.3	2.6	22.9	25.5	81	22.7	3.4
919	M	44	0	0	0	3	24.5	0	0	0	0	0	0	0	0	3	2	5	6	439	330	9.5	217	23.2	26.7	48.9	9.1	15.3	30.2	75.2	4.5	28.2	32.7	83	26.5	5.1
920	M	31	1	5	0	1	30	1	0	0	0	0	0	0	0	11	15	13	27	364	322	11	155.5	8.8	31.1	55.4	0	13.5	86.1	88.5	97.6	12.7	110.3	65	104.7	87.4
921	F	75	0	0		1	24.2	1	0	1	0	0	0	0	0	7	11	9	24	446	410.5	4	40.5	7.1	35.7	43.3	0.5	20.5	34.3	92	37.6	31.3	68.9	84	67.1	14.8
922	M	58	1	0	13.9	2	21.5	0	0	0	0	0	0	0	0	6	7	15	14	445	393	5.5	47.5	10.6	9	61.3	0.7	29	14.4	88.3	10.2	4.9	15.1	77	12.5	1.7
923	M	21	0			1	24.7	0	0	0	0	0	0	0	0	11	10	8	48	477.5	449	6	196	4.8	14.8	63.3	5.5	16.4	15.3	94	0.1	51.8	51.9	85	51.2	4.1
924	M	50	0	0		1.5	22.9	0	0	0	0	0	0	0	0	5	4	6	3	429.5	391.5	4	63	8	27.2	52.2	0	20.6	36.5	91.2	35.1	12.4	47.5	76	40.9	18.7
925	M	62	0	0	25.65	1	24.3	0	0	0	0	0	0	0	0	8	9	7	1	483	417.5	6	119.5	12.5	28.3	49.4	0	22.3	23.1	86.4	16.7	5.2	21.9	79	17.5	4.5
926	M	57	1	0	41	0	24.4	0	0	0	0	0	0	0	0	5		7	5	383.5	338	5.5	65.5	10.6	23.2	51.8	0.7	24.3	24.4	88.1	0	15.3	15.3	90	13.3	0
927	F	71	0				23.4	0	1	0	0	0	0	0	0	8		20		488	352	9.1	157.5	26.5	13.8	44.7	22	19.5	25.1	72.1	14.6	34.9	49.5	71	43.6	14.7
928	M	64	1	0	0	0	24.1	1	0	0	0	0	0	1	0		14	5	16	422	213	152.5	82.5	21	19.4	59.9	0	20.7	17.5	50.5	0.3	6.8	7.1	91	2.8	0
929	M	39	0	0	0	1	24.7	0	0	0	0	0	0	0	0	3	1	4	2	395.5	361.5	6.5	98	7.1	18	49.6	9	23.4	23.4	91.4	3.5	14.6	18.1	80	14.1	3.3
930	M	47	0	0		1	25.3	0	0	0	0	0	0	0	0	8	13	13	20	480	308.5	13.5	233	33.9	49.3	32.9	8.6	9.2	52.3	64.3	28.4	16.3	44.7	84	36.6	4.7
931	M	40	0	0	0	5	22.1	0	0	1	0	0	0	0	0	8	9	13	15	437.5	410.5	2	133.5	5.7	28.6	53.8	3.5	14.1	37.6	93.8	9.9	27.1	37	84	26.5	3.7
932	M	56	1	0	20.5	3	29.8	0	0	1	0	0	0	0	0	9	6	9	6	360.5	303.5	0.5	0	15.7	46.3	31.8	0	21.9	58.7	84.2	62.9	10.5	73.3	56	70.2	62.9
933	F	50	0	0	0	1	28.6	0	0	0	0	0	0	0	0	6	10	6	8	413	323	7.5	104.5	20.3	12.1	61.1	10.2	16.6	21.3	78.2	14.5	39.2	53.7	82	45.7	4.3
934	M	22	0	0	15	1	28.4	0	0	0	0	0	0	0	0	5	9	17	15	469.5	440.5	7	96	4.8	7.2	48.4	23.3	21.1	11.9	93.8	1.4	5.5	6.9	90	4.8	0
935	F	27	1	0		3	28.6	0	0	0	0	0	0	0	0	2	4	9	12	441.5	349	10	242.5	19.1	16.9	58.5	15.3	9.3	33.7	79	6	64.1	70.1	78	64.1	8.6
936	M	69	1	0	0	2	25.5	0	0	0	0	0	0	1	0	6	8	10	12	323	186	2.5	46.5	42	32	54.3	0	13.7	52.2	57.6	40	26.1	66.1	77	58.1	41.3
937	M	47	0	0	0	1	25.8	0	0	0	0	0	1	0	0	6	7	5	10	424	363	4	124.5	13.6	27	41.3	11	20.7	34.7	85.6	11.4	21	32.4	87	21.3	1
938	M	48	1		0	1	24.6	0	0	0	0	0	0	0	0	9	10	14	6	445.5	382.5	2.5	54	13.7	23.3	54.2	0.5	22	14.4	85.9	0	7.1	7.1	89	6.1	0.2
939	F	76	1	0	0	0	25.7	0	1	1	0	1	1	0	0	12	19	23	16	527.5	426	0.5	0.5	19.2	32.6	30.9	0.5	36	23.6	80.8	5.9	20.7	26.6	88	26.1	1.4
940	M	40	0	0		2	24	0	0	0	0	0	0	0	0	5	8	13	21	489	450.5	10.5	60.5	5.9	16.9	51.1	3.6	28.4	16.4	92.1	0.4	6.7	7.1	91	7.5	0
941	M	51	1	15	360	4	19.2	1	0	0	0	0	0	0	0	15	15	15	16	437	287.5	20.5	228.5	31	52.2	29.2	0	18.6	40.3	65.8	8.4	15	23.4	78	10.2	0.8
942	M	61	0		0	1	28.4	1	0	0	0	0	0	0	0	6	2	6	7	377.5	367.5	0.5	39	2.5	7.6	65.5	4.6	22.3	17.9	97.4	6.8	41.3	48.1	74	42.8	7
943	M	60	0	0	30	2	24.2	1	1	1	0	0	0	0	0	2	1	10	1	350	285.5	3	130	17.7	14.5	54.7	20.3	10.5	23.9	81.6	0.6	18.7	19.3	91	11.1	0
944	F	79	1	0	0	0	22.3	0	0	0	0	0	0	0	0	7	5	12	9	369	309	9.5	124	14	14.6	68.4	0	17	16.8	83.7	0.8	19.4	20.2	85	18.3	5
945	M	49	1	0	0	2	27.3	1	0	1	0	0	0	0	0	3	6	10	1	393.5	371	8.5	52.5	3.6	10.5	55.8	5.7	28	24.6	94.3	17.5	30.1	47.6	74	41.1	7.9
946	M	51	1			2.5	26	0	0	0	0	0	0	0	0	12	14	17	22	427	365	11.5	50	12.2	18.3	51	5.9	24.8	23.9	85.5	0	9	9	91	13.6	0
947	M	50	1	9.9	120	0.5	26.6	0	0	0	0	0	0	0	0	6	17	11	22	507.3	419	17	155	14.5	26	51.3	0	22.7	22.2	82.6	8.3	15.8	24.1	76	20	5.9
948	F	52	1	0	0	3	29.2	1	0	1	0	0	0	0	0	15	14	22	14	451	399.5	3.5	76.5	10.7	16.9	65.1	2	16	26.5	88.6	1.2	17.1	18.3	85	6.8	0.3
949	F	56	1	0		0	25.9	1	1	1	0	0	0	0	0		20	8	30	449	409.5	19	92	4.8	7.9	76.4	1.2	14.5	16	91.2	0	18.9	18.9	83	17.3	2.9
950	M	49	1	0	180	1	29.1	1	0	1	0	0	1	0	0	6	10	12	9	469.5	388.5	13	77	14.9	60.7	25.7	0.3	13.3	60.3	82.8	47.7	24.9	72.6	76	66.1	33.7
951	M	70	1		0	1	24.8	1	1	1	1	0	1	1	1	5	7	5	7	473	425.5	1	125.5	9.8	33.5	46.8	2	17.7	25.3	90	13.1	29.9	43	81	36.7	13.3
952	F	71	0	0	0	0	23.1	1	0	1	1	0	1	0	0	5	2	4	4	429	319.5	26.5	254	20.6	32.4	54.6	1.3	11.7	34.2	74.5	4.1	12.8	16.9	85	9.6	4.5
953	M	46	0	0	22	2	22.3	1	0	0	0	0	0	0	0	4	9	8	0	399	363.5	6	162.5	7.5	27.4	52.5	7.3	12.8	34.8	91.1	31.3	13.9	45.2	74	36	23.4
954	M	64	1	20		4	25.5	0	1	1	0	0	0	0	0	5	6	13	14	489	409.5	2.5	69	15.8	34.2	47.4	0.9	17.6	33.1	83.7	20.1	10.1	30.2	83	23.6	6.7
955	M	76	0		11.25	1	26.1	0	0	0	0	0	0	0	0		15	15	26	378	226.5	6.5	97.5	39	53.7	30	0	16.3	42.4	59.9	11.4	37.9	49.3	90	42.1	0
956	F	63	1	0	0		24.2	0	0	1	0	0	0	0	0	16	16	16	26	439	343	4	254.5	21.1	22.2	60.3	3.1	14.4	31.7	78.1	0	27.1	27.1	89	9.8	0.2
957	F	48	1	0	0	2	24.2	0	0	0	0	0	0	0	0	4	7	10	14	485.5	333.5	7	219	30.3	33.9	48.9	0.7	16.5	32	68.7	2.2	15.6	17.8	80	14.4	2.9
958	F	42	1	0	37	2	24.1	0	0	0	0	0	0	0	0	9	17	7	18	473	399.5	21	133	11.6	20.3	47.2	11.2	21.3	23.3	84.5	1.5	8	9.5	93	2.7	0
959	M	66	0		0	3	26.1	1	1	0	0	0	0	0	0	2	1	16	5	396.5	370.5	1	83	6.3	25	49	6.4	19.6	26.3	93.4	11.5	20.6	32.1	76	24.3	12.5
960	M	68	1	0	2.75	1.5	23.4	0	0	0	0	0	0	0	0	9	14	18	18	478	406	13.5	107	12.6	16	46.3	6.9	30.8	23.1	84.9	2.5	18.9	21.4	89	23.6	0.1
961	M	76	1		0		21.5	0	0	0	0	0	0	0	0	8	14	9	21	428.5	252.5	8.5	77	39.9	30.7	51.3	7.7	10.3	38.5	58.9	45.1	13.1	58.2	82	44.2	3.3
962	M	50	1	0	240	2	32.5	1	1	1	0	0	1	0	0	3	1	9	5	318	227.5	34	53	19.9	12.5	67.3	0.4	19.8	23.3	71.5	0	35.3	35.3	75	33.2	13.5
963	M	67	1	0	0	3	25	0	0	0	0	0	1	0	0	5	8	3	14	423	377	4.5	34	9.9	22.8	45	0	32.2	35.6	89.1	55.9	2.8	58.7	86	52	5.4
964	M	54	0		120	3	27.8	1	0	1	0	0	0	1	0	9	14	9	7	415	374.5	8.5	75	7.9	30.8	45.1	8.4	15.6	46.6	90.2	14.4	42.3	56.7	78	52.1	28.2
965	M	45	1	0	246	2	27.1	0	0	0	0	0	0	0	0	3	4	7	3	462.5	433	8.5	133.5	4.6	8.4	75.2	2.3	14.1	9.9	93.6	2.9	4.4	7.3	87	5.4	0
966	F	60	1	0	0	1	24.6	1	0	0	0	0	0	0	0	16	20	7	26	482.5	349	120	204	3.7	7.7	70.8	4.2	17.3	10.5	72.3	1.2	5.7	6.9	83	5.7	2.9
967	M	45	1			1	25.6	1	1	0	0	0	0	0	0	8	11	16	24	457	408.5	8	4.5	9	22.3	55.7	1.3	20.7	23.8	89.4	11.5	11.8	23.3	79	20.6	1
968	M	76	1		0	1	28.2	1	1	1	0	0	0	1	0	4	6	9	12	453	408	1.5	55.5	9.6	18.9	49.7	0	31.4	14.6	90.1	0.1	8.4	8.5	89	7.8	0.3
969	M	62	1	0	37.5	1	23.3	0	1	0	0	0	0	0	0	7	12	7	7	488.5	259.5	2.5	140.5	46.6	37.6	54.9	0	7.5	32.1	53.1	6.5	18.7	25.2	85	16.9	2.3
970	M	45	0	3	60	2	32.9	1	0	0	0	0	0	0	0	4	5	10	7	478.5	455.5	2	118	4.4	14.3	50.9	14.5	20.3	24.5	95.2	3.7	35.2	38.9	88	30.7	0.4
971	M	53	0	0	0	1	24.9	1	0	1	0	0	0	1	0	5	2	11	4	445	365	8	148.5	16.5	32.1	52	0	15.9	28.4	82	10.7	10.7	21.4	83	14	2
972	M	34	0		11	2	24.5	0	0	0	0	0	0	0	0	8	5	15	7	477.1	454.5	4.5	76.5	3.8	9.5	65.1	2.1	23.3	14.4	95.3	0	6.6	6.6	92	8.7	0
973	M	26	0	3	240	1	23.1	1	0	0	0	0	0	0	0	6	6	15	1	451.5	417.5	10	88.5	5.4	17.2	51.7	11.1	20	29.5	92.5	7.3	16.5	23.8	89	10.9	0.1
974	M	53	0	0		3	23.1	1	0	0	0	0	0	0	0	6	8	10	19	525	289.5	18	199	42.9	27.6	62.5	0.7	9.2	23.4	55.1	9.1	9.6	18.7	87	12	1.2
975	M	55	0	0	45	2	24.8	0	0	0	0	0	0	0	0	4	5	11	5	450.5	407	7.5	135.5	8.1	13.3	48.8	12.1	25.8	16.9	90.3	3.1	16.8	19.9	88	15.2	0.9
976	F	51	0	0	0	1	22.7	0	0	0	0	0	0	0	0	17	21	12	13	423.5	383	5	60	8.5	9	71.7	0	19.3	15.6	90.4	0.2	5	5.2	96	0.3	0
977	F	74	1	0	0	1	24.6	1	0	1	0	0	0	0	0	16	24	1	24	377	353	11.5	100	3.4	4	80.7	2	13.3	7	93.6	5.3	8.2	13.5	89	10.7	0.3
978	M	57	0	0	0	2	24.7	0	0	0	0	0	0	0	0	6	9	16	11	482.5	445.5	2	63.5	7.3	18	51.5	0.3	30.2	28.3	92.3	31.5	12.5	44	72	40.8	24.2
979	M	21	0	6		1	33.1	0	0	0	0	0	0	0	0	6	8	12	3	465	459.5	0.5	176.5	1.1	7.2	48.6	21.2	23	7.3	98.8	9.5	14.4	23.9	85	22.1	3.9
980	M	56	0	0		1.5	25.8	1	0	1	0	0	0	0	0	3	6	7	6	435	373	11	60	12	17.3	54.6	2	26.1	25.4	85.7	38.4	7.4	45.8	86	44.2	9.2
981	F	77	1	0	0	1	23	0	0	0	0	0	0	0	0	1	0	1	1	473	396	2	123.5	15.9	27.7	63.3	0	9	21.9	83.7	4.1	12	16.1	89	4.8	0
982	F	68	1	0			21.9	0	0	0	0	0	0	0	0	9	15	3	10	444.5	259	80.5	194	28.8	37.2	48.5	0.4	13.9	45.4	58.3	3	25.5	28.5	90	8.3	0.2
983	M	34	0	0		2	36.8	1	0	0	0	0	0	0	0	6	11	8	15	324.5	296	1	88	8.5	34.6	48	1.5	15.9	88.6	91.2	84.1	19.5	103.6	57	100.9	93.6
984	F	57	0	0	0	2	27.1	1	0	0	0	0	0	0	0	9	11	18	5	356.5	287	5	79.5	18.3	18.3	39.3	21.3	21.1	20.1	80.5	3.8	18.8	22.6	91	11.9	0
985	F	61	1	2.5	91	2	20.9	0	0	0	0	0	0	0	0	9	18	1	30	383	315.5	27.5	79.5	11.3	23.8	59.5	1	15.7	22.3	82.4	2.5	11	13.5	87	11	0.4
986	M	70	1	0	60	2	28.2	1	1	0	0	0	0	0	0	3	3	10	20	362	282.5	10.5	206.5	19.6	45.3	46.9	0.2	7.6	41.5	78	30.8	34	64.8	81	50.8	13.8
987	M	68	1	25	300	3	21	1	1	1	0	0	1	0	0	9	11	5	20	405.5	368.5	6	57.5	7.8	18.3	62.4	0	19.3	15.3	90.9	8	12.4	20.4	91	13.8	0
988	M	30	1	0	0	0	31	0	0	0	0	0	0	0	0					456	390.5	8	90.5	12.8	14	62.8	4.2	19	12.5	85.6	0	5.5	5.5	87	5.5	0.2
989	M	37	0	10	208	1	21.5	0	0	0	0	0	0	0	0	5	9	16	16	461	392.5	5	210.5	13.9	21.4	50.1	8.8	19.7	27.2	85.1	7	14.7	21.7	88	15.4	1.1
990	F	69	1	0	0	0	25.1	1	0	1	0	0	0	1	0	4	8	9	17	462	413.5	8	114	8.9	15.5	58.4	10	16.1	16.6	89.5	0.5	19.6	20.1	83	18.1	4.6
991	F	64	1	0	0	1	29.6	0	0	0	0	1	0	0	0	5	16	7	22	387.5	357	10	119.5	5.4	13.6	61.9	5	19.5	19.7	92.1	0	11.8	11.8	91	8.7	0
992	M	65	1		0	0	24.1	1	0	0	0	0	1	0	0	13	19	6	26	445.5	331.5	11.5	82	23.6	23.7	62.3	0	14	34.9	74.4	1.3	18.8	20.1	90	12.5	0
993	M	65	1		0	3	25.6	1	0	0	0	0	0	0	0	7	19	21	17	452.5	295.5	7	64.5	33.7	13.2	55.3	6.1	25.4	24	65.3	3.2	21.2	24.4	83	14.4	5.7
994	M	75	1	0	0	0	27.3	1	0	0	0	0	0	0	0	6	10	3	14	418	327	15	58.5	18.9	15.6	69.1	0	15.3	21.7	78.2	2.4	26.6	29	84	25.7	10.8
995	M	64	1		56.25	2	22.3	0	0	0	0	0	0	0	0	7	13	4	12	369.5	314.5	3	99.5	14.2	28.5	56.4	1.6	13.5	29.5	85.1	10.5	16	26.5	94	5	0
996	M	57	0		0	1	23.8	0	0	1	0	0	0	0	0	7	16	19	8	465	392.5	9	71.5	13.9	39.5	38.3	0	22.2	39.6	84.4	5.2	19.4	24.6	81	17.6	2.4
997	M	68	1	0	90	3	24.2	0	0	0	0	0	0	0	0	6	11	10	22	470	438.5	1	103	6.5	17.2	66.7	2.5	13.6	17.5	93.3	0.5	24.6	25.1	88	19.3	1.1
998	M	50	0	0	85.68	2	24.5	0	0	0	0	0	0	0	0	8	9	16	14	456	428	6	74	4.9	12	58.8	2.8	26.4	16.2	93.9	0	8.8	8.8	91	5.6	0
999	F	66	0	0	0	0	28	0	0	1	0	0	0	1	0	14	14	7	34	480	460	9.5	68.5	2.2	8.6	63.6	1	26.8	14.5	95.8	5.2	5.3	10.5	91	6.3	0
1000	F	60	0	0		2	19.8	0	0	1	0	0	0	0	0	5	9	8	8	446.6	340.5	9	52	22.2	20.6	50.3	0	29.1	26	76.2	1.2	13.7	14.9	90	10.2	0
1001	M	71	1			2	23.6	1	1	1	0	0	1	0	0	10	15	1	13	474	313	25	409	30.3	31	60.9	0	8.1	27.4	66	0.4	13.6	14	81	7.7	1
1002	M	61	1	0	0	2	30	0	0	0	0	0	0	0	0	7	14	14	6	434.5	217.5	6.5	158.5	49.2	23.4	61.4	0	15.2	25.7	50.1	2.2	21.8	24	83	14.9	4.7
1003	M	53	0	16	11	4	26.6	1	1	0	0	0	0	0	0	5	5	8	4	464	442.5	5.1	72.5	3.6	8.4	70.5	0	21.1	13.8	95.4	6.5	35.3	41.8	79	38.1	4.9
1004	F	64	1	0	0	0	26.4	1	1	1	0	0	0	1	0	13	15	1	16	479.2	357.5	53	63.5	16.1	18.5	60.7	0	20.8	19.5	74.6	0.2	6.7	6.9	86	8.2	0.3
1005	M	39	0	0		3	30	0	0	0	0	0	0	0	0	8	8	6	12	497.5	396	22	74	16.7	27	44.1	10.6	18.3	18.3	79.6	3.9	17.9	21.8	69	20.2	7
1006	M	56	1	0	0	1	24.5	0	1	0	0	0	0	0	0	12	6	5	3	527	265.5	3.5	227	49.3	20.9	60.8	0.4	17.9	21.7	50.4	4.5	13.1	17.6	86	17.2	2.3
1007	M	59	1	0	82	1	22.4	0	0	1	0	0	0	0	0	6	10	7	7	433	272.5	55	243.5	27.9	27.7	65.5	0	6.8	31.2	62.9	0.7	8.8	9.5	94	2.6	0
1008	M	52	1	0	0	1	21.5	0	0	0	0	1	0	0	0	11	12	4	22	324	290.5	1.5	151.5	9.9	9.5	70.1	1	19.4	15.1	89.7	10.7	21.7	32.4	89	28.9	0.2
1009	M	22	0	0	0	0	32	0	0	0	0	0	0	0	0		19			459	242.5	148	-	22	86	14	0	0	74	52.8	106.8	8.7	115.5	83	102.4	27.7
1010	M	46	1	0		3	29.4	1	0	0	0	0	0	0	0	8	11	12	8	475	421.5	0.5	4.5	11.2	28.1	41.2	1.5	29.2	34.2	88.7	42.8	3.7	46.5	78	43	9.3
1011	M	48	1		240	1	34.1	1	0	1	0	0	0	0	0	10	12	5	9	357	298.5	10	107.5	14	30.8	41.3	8	19.9	49.2	83.6	71.2	14.5	85.7	61	80.6	41.2
1012	F	45	0	0	0	1	46.4	1	1	0	0	0	0	0	0	0	2	1	12	249.5	169	16	92.5	27.6	42.6	49.7	0	7.7	52.9	67.7	17.8	92	109.7	64	113.3	87
1013	M	64	1		60	0	25	1	1	0	0	0	0	1	0	2	4	2	4	434	297	11.5	117	29.7	36.9	45.3	0	17.8	56.9	68.4	19.8	46.7	66.5	80	51.7	12.7
1014	F	52	1	0	0	0	21.1	0	0	1	0	0	0	0	0	10	12	4	7	393	356	2	68.5	9	12.4	55	0	32.6	15.4	90.6	1.9	7.4	9.3	90	9.3	0
1015	F	76	1	0	0	0	19.7	1	0	0	0	0	0	0	0	19	15	4	16	454.5	356	8	121	20.3	13.9	72.9	1.4	11.8	17.2	78.3	1	11.1	12.1	91	7.1	0
1016	M	75	1		0	1	26.5	1	1	0	0	0	0	0	0		15	11	21	343.5	228.5	5.1	16.5	32.5	28.4	51.5	1.1	19	29.3	66.5	0.3	28.9	29.2	89	20.7	0.5
1017	M	65	0		156	1	26.7	1	1	1	0	0	0	0	0	3	1	7	1	346	252.5	1	117.5	26.8	54.9	30.1	0	15	59.9	73	45.6	19.6	65.2	70	58.5	45.4
1018	M	41	0	10	104	2.5	32.9	0	0	0	0	0	0	0	0	6	8	8	13	436	421	6	55.5	2.1	20.5	48.2	9.6	21.7	22.1	96.6	9.3	34.9	44.2	84	37.2	5.3
1019	M	59	0		0	2	22.1	1	1	1	0	0	0	1	0	4	3	7	9	417.5	389.5	3.5	76.5	5.9	6.4	63.9	4.5	25.2	16.6	93.3	35.3	5.1	40.4	89	37	1.4
1020	F	60	1	0	56.25	3.5	26.3	0	0	1	0	0	0	0	0	7	3	7	5	451	403.5	10	51	8.5	13.3	47.3	15.2	24.2	13.1	89.5	1.5	8.3	9.8	81	9.2	4.5
1021	F	56	0	0	2.75	1	19.7	0	0	0	0	0	0	0	0	6	16	18	26	484.5	389	14.5	80.5	17.2	26.6	51.2	1.4	20.8	20.6	80.3	2.9	9.1	12	91	5.4	0
1022	M	48	0	13.2	260	1.5	25.6	0	0	0	0	0	0	0	0	5	6	10	12	446	423	3	80	4.5	23.3	58	4.4	14.3	32.1	94.8	13.9	25.8	39.7	86	29.8	2.4
1023	M	60	1		0	2	24.3	0	0	0	0	0	0	0	0	2	1	10	6	445	389.5	6.5	56.5	11.2	13.3	65.6	0.3	20.8	16.7	87.5	0.9	8	8.9	89	8.2	0.2
1024	M	65	0		30	2	27.7	1	0	1	0	0	0	0	0	3	4	7	2	392.5	322	2.5	324.5	17.4	59.9	27.4	0	12.7	67.8	82	58	15.8	73.8	76	65	37.5
1025	F	57	1	0	0	0	30.8	1	1	0	0	0	0	0	0		14	14	26	435.5	328	4.5	101	23.9	22.9	55.5	7.6	14	27.4	75.3	2.7	24.5	27.2	87	19	1.3
1026	M	57	0	0	0	1	27.5	0	0	0	0	0	0	1	0	9		6	0	331	282	12	100.5	11.6	14.9	70.4	0	14.7	22.8	85.2	1.9	11.1	13	85	11.1	3.8
1027	M	43	0	0	120	1	31.1	1	0	0	0	0	0	0	0	7	8	8	12	406.5	377	4.6	35.5	6.2	24.1	45.8	1.5	28.6	43.7	92.7	56.4	24.8	81.2	45	73.8	58.1
1028	M	33	0		60	1	32.3	0	0	0	0	0	0	0	0	11	23	19	32	421.5	330	17	107	18.4	32.7	54.4	0	12.9	57.6	78.3	12.5	54	66.5	83	58.5	11.3
1029	M	54	0	30	18.75	4	25.3	0	0	0	0	0	0	0	0	10	13	7	7	371.5	318	7	68.5	12.8	25.9	54.1	0	20	47.4	85.6	35.1	33.4	68.5	82	59.2	25.7
1030	M	75	1	0	120	1	22.2	1	0	1	0	0	0	0	0	5	8	8	10	474.5	300.5	6	83	35.9	34.9	45.6	1	18.5	41.2	63.3	7.2	27.4	34.5	90	16.6	0
1031	F	71	1	0	0	0	33.3	1	0	0	0	0	0	1	0	8	12	15	16	487.5	403.5	14	205	14.8	18.1	70	0.6	11.3	18.9	82.8	0.6	21.6	22.2	82	16.4	3.9
1032	M	28	1	0	0	1	30.6	0	0	1	0	0	0	0	0	6	11	3	7	416.5	314	4	78.5	23.9	18.5	58	1.4	22.1	26	75.4	2.7	15.3	18	90	12	0
1033	M	33	0		0	5	29.4	0	0	0	0	0	0	0	0	4	2	15	7	490.5	432.5	7	67.5	10.5	12.4	60	5.9	21.7	20	88.2	0	13.5	13.5	93	4.6	0.1
1034	M	40	0	0	0	0	24.9	0	0	0	0	0	0	0	0	8	12	13	10	401.5	356.5	2.5	50.5	10.6	20.1	56.5	0	23.4	19.9	88.8	4.4	22.7	27.1	82	19	2.4
1035	F	69	1	0	0	1	23.7	0	0	0	0	0	0	0	0	16	20	8	16	539.8	405	0.5	150.5	24.9	25.9	56.7	0.2	17.2	20.3	75	2.4	14.1	16.5	90	16.1	0
1036	M	37	1	7.5		0	29.1	1	0	1	0	0	0	0	0	15	23	22	30	483.5	455.5	1	77.5	5.6	10.1	60.7	1	28.2	10.6	94.2	0.3	8.8	9.1	86	8.6	0.1
1037	M	60	1		284	2	27.7	1	0	1	0	0	0	0	0	9	10	7	14	453.5	419.5	2	51.5	7.1	10.3	50.7	16.6	22.4	16.3	92.5	1.2	21.6	22.8	90	21.6	0
1038	M	46	0	16	120	1	28.7	0	0	0	0	0	0	0	0	14	19	10	14	460.5	407	4	84.5	10.8	24.7	41.7	7.9	25.7	27.1	88.4	1.6	17.2	18.8	76	14.6	1.6
1039	M	42	0	0	18.34	2	33.1	0	0	0	0	0	0	0	0	6	10	6	3	434.5	402	1	50	7.3	24.4	55.8	0.6	19.2	49.5	92.5	53.7	8.8	62.5	55	61.9	58.5
1040	M	56	0	0	120	0	25.5	0	0	0	0	0	0	0	0	7	10	13	10	456	406.5	1	205.5	10.7	44	41.7	0.2	14.1	45.9	89.1	27.5	35.7	63.2	85	49.4	6.3
1041	M	54	1	9	180	2	28.4	1	0	1	0	0	0	0	0	9	7	7	6	416	288.5	9.5	64	29	18	59.4	12	10.6	24.9	69.4	16.8	20.6	37.4	60	39.3	18.3
1042	M	44	0	20	312	3	32	1	0	0	0	0	0	0	0	8	13	7	6	427.5	403.5	1.5	93	5.3	62.3	27.4	0	10.3	77.9	94.4	54	33.9	87.9	65	77.6	64.2
1043	M	51	0	0		7	26.4	0	0	1	0	0	0	0	0	10	10	5	5	402	324.5	6.5	164	17.9	30.2	51.6	0	18.2	29.7	80.7	19.2	37.5	56.7	79	50.8	15
1044	M	51	1	15	83.6	0	30	1	0	1	0	0	0	0	0	14	19	10	14	394.5	371	4.5	116	4.9	20.4	69.2	1.1	9.3	14.2	94	1.1	18	19.1	83	17.1	4.7
1045	M	38	0	19	0	3	28.7	0	0	0	0	0	0	0	0	6	12	9	20	451	424	5	72	4.9	39	40.4	2.1	18.5	58.7	94	50.7	35	85.6	63	84.8	73.7
1046	M	56	0			2	28.7	0	0	1	0	0	0	0	0	6	16	11	15	517	455	2.5	156	11.6	27.7	51.5	0.1	20.7	24.8	88	11.4	30.1	41.5	81	34.3	3.3
1047	M	67	1	0	0	0	24.8	0	0	0	0	0	0	0	0	7	6	20	4	456.5	416	0.5	64	8.8	26.3	49.6	2.8	21.3	24.8	91.1	6.2	17.5	23.7	83	17.9	3.2
1048	M	26	0	0	120	2	31.5	0	0	0	0	0	0	0	0	6	1	14	4	437	432	2	72	0.7	7.8	56.5	19.8	15.9	15.9	98.9	16.8	20.3	37.1	75	36.4	6.8
1049	F	69	0	0	0	1	24.9	1	0	1	0	0	0	0	0	11	13	22	7	474.5	428	0.5	58	9.7	23.7	57.2	1.2	17.9	20.1	90.2	0	28	28	73	34.2	19.8
1050	F	74	1	0	0	0	24.1	1	0	1	0	0	0	0	0	11	22	7	13	477	337.5	28.5	119.5	24.7	25.8	59.2	0	15	30.8	70.8	8.2	14.2	22.4	91	11.6	0
1051	M	40	0	22	180	2	22.8	0	0	0	0	0	0	0	0	7	13	13	6	460	428	13.5	80.5	4.1	10.6	57.6	11.1	20.7	14.2	93	2	8.1	10.1	93	6.7	0
1052	M	44	1		0	4	29.4	0	0	0	0	0	0	0	0	6	11	6	17	452	418.5	6.5	63.5	6.1	17.4	50.7	3.9	28	17.2	92.6	14.6	19.1	33.7	89	25.9	0.3
1053	M	66	1	20	0	3	28.7	1	0	0	0	0	0	0	0	14	21	1	23	330	286	11.5	195.5	10.2	25	68.2	0	6.8	60.2	86.7	23.1	70.1	93.2	73	92.7	86.6
1054	M	59	0				25.2	0	1	1	0	0	0	0	0	9	4	9	6	366	301	1.5	73	17.4	13.3	68.6	4.1	14	29.7	82.2	3	31.5	34.5	80	29.7	8
1055	F	19	0	0		1	18.3	0	0	0	0	0	0	0	0	4	7	9	14	487.5	454.5	15	71.5	3.8	9.5	55	11.8	23.7	15.8	93.2	7.3	5.9	13.2	95	1.2	0
1056	M	67	1				31.2	1	0	1	0	0	0	0	0			15		367.5	226	9	71.5	37	52.9	38.5	0	8.6	59.5	61.5	39.8	40.6	80.4	77	74.3	36.1
1057	M	65	0	0	26.3625	1	23.8	1	0	1	0	0	0	0	0	6	8	8	17	404	362	6	84.5	9	11	69.3	2	17.7	25.6	89.6	2.3	23.5	25.8	86	17.2	0.8
1058	M	53	0		208	0	25.5	0	0	0	0	0	0	0	0	9	14	14	13	432	391	3.5	114	8.7	24.5	53.7	8.6	13.2	21.4	90.5	0.5	18.1	18.6	86	12.6	0.5
1059	F	44	1	0		1.5	31.2	0	1	1	0	0	0	0	0	9	14	20	5	350	293.5	10	161	13.7	17.2	64.9	5.1	12.8	16.6	83.9	1	15.9	16.9	88	15.3	0.4
1060	M	41	1	18	262	2	28.7	0	0	0	0	0	0	0	0	10	13	18	14	369	342	7	134	5.5	31.7	57.3	0	11	62.7	92.7	56.1	6.3	62.4	74	63.3	61.1
1061	M	32	0	0		1	29.4	0	0	0	0	0	0	0	0		12	8	25	462.5	382	7.5	75.5	16	18.3	63	10.2	8.5	41	82.6	9.1	48.2	57.3	82	49	8
1062	M	66	1	0		2	28.6	1	0	1	0	0	0	1	1		3	9	5	515	432	2	19.5	15.8	10.6	64.4	4.1	20.9	13.1	83.9	0.9	24.6	25.5	81	21.5	1.7
1063	F	62	0	0	0	0	14.7	0	0	0	0	0	0	0	0	13	20	12	17	323	226	10	172	27.8	36.1	56.6	3.5	3.8	46.3	70	26.1	17	43.1	89	27.3	0.3
1064	F	52	0	0	0	0	24.6	1	0	0	0	0	0	0	0	6	17	15	14	475.5	446	0.5	62	6.1	11.4	59.6	4.6	24.4	16.9	93.8	0.1	10.4	10.5	89	10.1	0.1
1065	M	51	0	15	0	1	27.1	0	0	0	0	0	0	0	0	4	2	6	0	436.5	401	7.5	59.5	6.5	26.7	51.6	0	21.7	29.1	91.9	11.9	21.8	33.7	81	25.9	9.4
1066	F	69	0	0	0	0	24.8	0	1	1	0	0	0	0	0	4	2	6	22	376	353	1	106	5.9	7.8	79.3	0	12.9	8	93.9	2.7	11.4	14.1	89	12.1	0.5
1067	M	77	1			1	25.9	0	0	0	0	0	0	0	0	9	11	1	15	440.5	219.5	10	205	49	31.4	55.4	0	13.2	30.9	49.8	4.4	14.2	18.6	88	10.4	0.3
1068	M	22	1	0		0	27.2	0	0	0	0	0	0	0	0	2	3	5	1	493.5	473.5	5	69.5	3.1	18.7	51.6	4.3	25.4	13.7	96	0.3	16.8	17.1	88	16.3	0.1
1069	M	41	0	0	120	2.5	31.2	0	0	0	0	0	0	0	0	11	20	8	19	407	371.5	3.5	89	7.9	14	38.9	23.5	23.6	22	91.3	0.9	27.6	28.5	88	24.1	0.8
1070	M	65	0	0	120	1.5	25.4	1	0	1	0	0	0	0	0	8	8	5	8	424	343	6.5	136	17.8	36.2	52.6	0	11.2	41.9	80.9	14.3	36.6	50.9	84	36.9	8.6
1071	M	56	0	15	120	2	30.1	1	0	0	0	0	0	0	0	9	13	6	23	430.5	377	3	105.5	11.8	21.1	62.3	0.2	16.4	31.7	87.6	30.6	13.5	44.1	79	42.3	16.4
1072	F	58	0	0	0	1.5	19.2	0	0	0	0	0	0	0	0	4	7	7	13	387	369	1	152	4.4	7.1	69.8	1.4	21.7	9.8	95.3	6	4.9	10.9	77	8.3	2.9
1073	M	67	1	0	0	3	25.9	1	0	0	0	0	0	0	1		10	15	13	441.5	387.5	2	68.5	11.8	20.8	63.1	0.5	15.6	22.1	87.8	14.8	37.6	52.4	76	46.9	17.7
1074	M	61	1	0		2.5	40.4	1	1	0	0	0	1	0	1	6	10	7	16	406	303	7.5	56.5	24	23.6	43.9	1.1	31.4	31.3	74.6	9.5	55.2	64.7	72	74.5	74.5
1075	M	49	1	0	300	3	31.1	1	1	0	0	0	0	0	0	5	4	6	0	387	282	25	158.5	22.1	24.6	57.8	1.1	16.5	38.9	72.9	31.5	33.2	64.7	78	63.4	19.8
1076	F	34	0	0	0	0	20	0	0	0	0	0	0	0	0	11	19	10	22	426.5	351	7	243.5	16.3	27.1	48.4	9.5	15	17.8	82.3	4.1	8.7	12.8	91	5.8	0
1077	M	63	0	0	120	2	28.3	1	1	1	0	0	0	0	0	6	14	17	6	469.5	365	4.5	64.5	21.5	30.8	41.4	0	27.8	27.6	77.7	14	12.8	26.8	88	20.9	1.6
1078	M	57	0	0	0	0	24.9	1	0	0	0	0	0	0	0	3	0	2	0	329	227	14	292.5	27.9	46.5	50.4	0	3.1	69	69	62.4	18.5	80.9	82	70.6	24.8
1079	M	58	0	0	0	3	26.7	0	0	0	0	0	0	0	0	6	0	3	2	374.5	195.5	1.5	105	47.6	50.9	45	0	4.1	67.8	52.2	39.3	20.6	59.9	85	42	16.6
1080	M	29	0	10	0	1	29.7	0	0	0	0	0	0	0	0	8	8	15	16	408.5	386	1	162	5.3	48.5	41.8	0.5	9.2	42	94.5	72.6	14.3	86.9	58	81.8	78.5
1081	M	64	0		0	5	25.3	0	0	1	0	0	0	0	0	4	12	13	11	368	235	10.5	72	34.3	19.8	56	0.6	23.6	19.7	63.9	5.9	17.1	23	75	18.6	6.9
1082	M	51	1	0		5	29.1	0	0	0	0	0	0	0	0	12	19	20	11	453	373.5	5.5	146.5	16.5	52.2	39.4	0	8.4	40.8	82.5	49.5	13.8	63.3	64	58.6	46.7
1083	F	65	0	0	0	0	20.9	0	0	1	0	0	0	0	0	16		2	34	517	435	37	176.5	9.4	11.6	76.8	0	11.6	16.8	84.1	3.9	15.2	19.1	87	16.1	0.4
1084	M	62	1	0	0	1.5	28.3	0	0	0	0	0	0	0	0	4	2	6	1	441	334	2	58	23.9	14.4	50.6	17.3	17.7	22.1	75.7	0.2	16.2	16.4	86	12.8	1.6
1085	M	51	0			1	24.6	0	0	0	0	1	0	0	0	3	3	6	8	290.5	209	28.5	135	20.2	13.2	45.7	6.2	34.9	16.8	72	2.6	21	23.6	88	16.9	0.6
1086	M	53	0		104	3	28.3	0	0	0	0	0	0	0	0	5	4	8	5	441	423.5	2.5	61.5	3.4	11.1	59.6	0	29.3	17.5	96	1.3	43.5	44.8	79	38.8	17.7
1087	M	43	0	0	186	2	23.3	0	0	1	0	0	0	0	0	9	18	19	21	376.5	337.5	1	3	10.1	16.1	56.2	4.4	23.3	21.2	89.6	13.3	11.8	25.1	79	19.7	3
1088	M	72	0	0	0	0	29.1	0	0	0	0	0	0	0	0	1	0	3	0	531	385.5	12	39.5	25.7	33.9	42.2	0	23.9	17.6	72.6	0.8	18.4	19.2	86	21.5	1.7
1089	F	64	1	0	0	0	24.6	1	0	0	0	0	0	0	0	7	3	8	8	418.5	250.5	23.5	161.5	36.6	23.6	67.6	0	8.8	40.3	59.9	34.3	28.7	63	74	55.8	29.5
1090	M	26	0	0	0	1	24.3	0	0	0	0	0	0	0	0	4	4	6	2	427.5	396	6	122.5	6	7.8	53.3	21.6	17.3	26.5	92.6	6.8	20.6	27.4	88	20.3	0.2
1091	M	47	0	0	0	1.5	23	1	1	0	0	0	0	0	0	6	6	11	9	422.5	266	14	97	34.9	33.3	55.2	0	11.5	34.5	63	7.4	14.7	22.1	86	9.2	0.9
1092	F	57	1	0		2	29.4	0	0	1	0	0	0	0	0	19	10	13	29	427	341	30	234.5	14.1	6.6	80.4	3.2	9.8	14.6	79.9	0	6.3	6.3	90	5.1	0
1093	M	33	1	0	0	1.5	29.7	0	1	0	0	0	0	0	0	16	12	9	20	432	386	8	165.5	9	29.1	48.4	7.1	15.4	31.7	89.4	3.4	34.8	38.2	81	32.6	5.9
1094	F	62	1	0	0	1	24.8	1	0	0	0	0	0	0	0	8	11	4	21	514.5	436	21.5	126	11.6	6.9	61.3	16.1	15.7	10	84.7	14.6	21.7	36.3	79	35.4	18.3
1095	M	26	0	2	0	0.3	28.7	1	0	0	0	0	0	0	0	11	16	19	27	416	368.5	20	85	6.9	16.6	59.6	9.8	14	20.5	88.6	1.3	18.1	19.4	87	16.1	0.3
1096	M	65	0	0	120	2.5	30.1	1	0	1	0	0	0	0	0	7	12	13	11	457.5	430	0.5	84	5.9	25.7	59.8	0.5	14	38.2	94	52	20.2	72.2	82	63.6	22.5
1097	M	56	0	0	0	2.5	29.7	1	0	0	0	0	0	0	0	5	3	8	7	394	326.5	2.5	70	16.6	29.1	48.9	0.1	21.9	32.5	82.9	7.6	36	43.6	87	36	0.9
1098	M	27	0	0	0	1	30.4	0	0	0	0	0	0	0	0	6	7	7	18	444.5	394.5	2	189	10.8	8.5	89.1	0	2.4	11.1	88.8	0	8.4	8.4	91	9.1	0
1099	M	58	0	0	1.375	1	23.8	1	1	0	0	0	0	0	0	5	4	2	16	425	357.5	32	130.5	9	26.7	63.2	0.7	9.4	33.9	84.1	23.4	13.8	37.2	73	32.6	20.3
1100	F	50	0	0	0	0	26.1	1	0	0	0	0	0	0	0	6	1	4	7	408.5	369.5	4	102.5	8.6	18.5	51.9	11.1	18.5	28.6	90.5	15.3	26.3	41.6	73	35.6	9.4
1101	M	76	1		51.36	2	22.4	0	1	1	0	0	0	0	0	8	9	5	10	446.5	224.5	5	-	49.1	45.7	53.6	0.7	0	38	50.3	9.9	29.4	39.3	86	32.1	6.4
1102	M	59	1	0	22	0	29.1	1	0	0	0	0	0	0	0	6	16	23	29	474	428	5.5	65.5	8.6	16.4	65.4	0	18.2	16.6	90.3	8.7	11.1	19.8	82	16.3	3.1
1103	M	60	1		60	0	24.9	1	0	1	0	0	0	0	0	18	25	8	20	459	421	12	68.5	5.8	9.6	73.3	0	17.1	11.5	91.7	1.7	7.6	9.3	88	5.7	0.3
1104	M	56	0	0	0	10	26	0	0	0	0	0	0	0	0	16	19	4	27	451.5	379	35	132	9	32.1	56.5	0.1	11.3	53.5	83.9	52	16.3	68.3	79	60.8	53.2
1105	F	71	1	0	0	0	22.9	1	0	1	0	0	0	0	0	15	19	6	23	487	286.5	8	97.5	40.2	31.9	41.2	0.9	26	53.4	58.8	13.2	39.4	52.6	75	49.2	28.5
1106	M	63	1	0	0	1	22.3	1	1	0	0	0	0	1	0	4	8	6	4	439	282	26.5	94.5	31.6	25	63.1	0	11.9	34.1	64.2	3	44.9	47.9	87	39.6	1.5
1107	M	39	1	20		2	21.4	1	0	0	0	0	0	0	0	5	7	10	18	372.5	345	2	65	6.9	28	56.6	2.5	12.9	33.3	92.6	51.3	13.4	64.7	81	60	23
1108	F	63	1	0	0	0	25.1	1	1	1	0	0	0	0	0	9	12	8	25	496.5	449.5	12.5	80.5	6.7	8.5	53.6	11	26.9	8.7	90.5	8.3	14.3	22.6	72	21.1	8
1109	M	65	1	0	5.5	3	21.9	1	0	1	1	0	1	1	1	2	0	4	0	440.5	372	3.5	11.5	14.9	22.4	56.1	0.4	21.1	26	84.5	6.4	5.3	11.7	94	3.1	0
1110	F	66	0	0	0	2	28.6	1	0	1	0	0	0	0	0	5	1	12	3	526	442.5	9	99.5	14.4	13.1	54	8.8	24.1	16.1	84.1	1.2	22.4	23.6	79	21.6	5.3
1111	F	52	0			1	30.1	0	1	1	0	0	0	0	0	5	9	10	13	460.5	399	37.5	99	5.7	14.9	62.5	6.8	15.8	22.3	86.6	4.4	23.8	28.1	81	22.6	6.6
1112	M	48	1	0		0	20.5	0	0	0	0	0	0	0	0	8	16	14	18	408	267.5	13.5	58	32.2	18.2	62.2	0.9	18.7	23	65.6	0	6.3	6.3	90	2.9	0
1113	M	36	1	0	240	1.5	27.4	1	0	0	0	0	0	0	0	5	12	15	18	354	324	4.5	98.5	7.3	38.7	40.9	0	20.4	69.8	91.5	73.9	2	75.9	71	69.6	61.9
1114	M	47	0	0	0	3	24.9	0	0	0	0	0	0	0	0	4	3	14	18	397	343	9.5	58.5	11.5	19.1	65.6	1.6	13.7	25.4	86.4	21.5	4.2	25.7	70	21.3	15.6
1115	M	39	0	0	0	0	23.1	0	0	0	0	0	0	0	0	4	8	10	1	447.5	431.5	4.5	54.5	2.6	4.7	60.3	2.9	32.1	7.6	96.4	6.7	12.9	19.6	79	18.8	3.5
1116	F	25	0	0	0	0	23.3	0	0	0	0	0	0	0	0	7	9	6	5	463	390.5	1	1	15.5	9.2	34.1	12.4	44.3	25.3	84.3	0.9	9.2	10.1	89	3.2	0.3
1117	F	66	1	0	0	0	25	0	1	1	0	0	0	0	0	10	14	12	14	417	320	3	246.5	22.7	12.3	42.6	32.3	12.8	23.1	76.7	3.6	15.7	19.3	77	13.9	2.1
1118	M	59	1	0	0	0	25.7	1	0	1	0	0	1	0	0	5	6	1	1	436	296	20	312	28.9	48.3	47.8	0	3.9	56.1	67.9	46.4	8.7	55.1	77	41.4	23.3
1119	M	48	0			1	20.7	0	0	0	0	0	0	0	0	13	14	10	4	428.5	397.5	4.5	116	6.2	14.5	64.5	0.7	20.3	24.1	92.8	12	8.3	20.3	85	10	1.5
1120	F	46	1		156	2.5	25.2	0	0	0	0	0	0	0	0	5	19	16	18	469.5	381.5	1	5	18.6	32.4	54.1	1.6	11.9	30.7	81.3	1.4	18.9	20.3	86	4.2	0.3
1121	F	68	1	0		1	23.4	0	0	1	0	0	0	0	0	4	4	12	14	528.5	474	3	165	9.8	21.8	50.6	7.2	20.4	39.5	89.7	0.4	25.9	26.3	90	17.5	0
1122	M	51	0	5	50.5	2	26.2	1	0	1	0	0	0	0	0	5	10	9	2	453	310.5	7.5	182.5	30.3	48.6	38.4	3.2	9.8	51.6	68.5	3.3	45.2	48.5	84	25.3	0.6
1123	M	36	1	0	78.75	0	29.4	0	0	0	0	0	0	0	0	5	18	9	10	394.5	349	10.5	191.5	9.1	38.7	42.7	7	11.6	55.7	88.5	56.4	3.1	59.5	62	54.5	43.8
1124	F	56	1	0	0	0	21.6	0	0	0	0	0	0	0	0	13	22	6	19	438.6	357.5	39.5	109	10.4	18.2	61.8	0	20	29.5	81.5	0	6.2	6.2	92	2.7	0
1125	M	62	0	0	30	2	22.7	0	0	0	0	0	0	0	0	3	8	7	6	453.5	287.5	7	83.5	35.6	39.1	47.3	1.4	12.2	34.2	63.4	10	20.9	30.9	85	26.9	6.5
1126	M	64	0	0	4.26	3	33.3	0	0	1	0	0	0	0	0	7	9	17	1	408.5	376.5	2	2.5	7.4	15.1	51.9	2.9	30.1	31	92.2	35.2	14.2	49.4	73	41.9	12
1127	M	57	0	12.5	44	2	29.4	1	1	1	0	0	0	0	0	8	7	4	12	392.5	295	3.5	166	24.2	32.2	57.1	0	10.7	42.9	75.2	8.9	19.3	28.2	77	19.1	7.1
1128	F	47	0	0	0	2.5	21.4	0	0	0	0	0	0	0	0	8	3	11	6	418.5	392.5	12	89	3.4	11.7	54.7	10.4	23.2	12.7	93.8	2	5.2	7.2	77	4.4	2.3
1129	F	78	1	0	0	1	23.7	0	0	0	0	0	0	0	0	3	6	12	13	449	357.5	23	161	16.1	20.8	63.1	0	16.1	15.1	79.6	5.4	20.8	26.2	64	18.6	6.9
1130	M	73	1	0			32.7	1	0	0	0	0	0	0	0	8	3	4	3	415	351	22.5	88	10.6	13	64.9	0	22.1	11.3	84.6	0	5.6	5.6	92	4.4	0
1131	M	57	0		8.7925	0	23.6	0	0	0	0	0	0	0	0	5	8	8	5	399.5	333	46.5	89.5	5.7	5	72.5	0	22.5	13.7	83.4	0	5.4	5.4	92	1.4	0
1132	M	31	0	0	0	0	30.1	0	0	0	0	0	0	0	0	5	5	6	8	469	281	6.5	96	39.2	28.6	69.8	0.9	0.7	5.5	59.9	7	9.8	16.8	85	14.1	1.5
1133	M	57	1	15	88	1	13.5	0	1	0	0	0	0	0	0	13	20	8	24	400	231.5	11	270	40.5	43.8	54.4	0.3	1.5	55.7	57.9	10.4	39.9	50.3	93	3.9	0
1134	F	63	0	0	0	0	25.9	1	1	1	0	0	0	0	0	11	23	1	19	464	402.5	4	74	12.5	13.2	66.1	1.7	19	16.4	86.7	2.5	9.6	12.1	86	9.4	0.7
1135	M	46	0		246	1	30.5	1	0	0	0	0	0	0	0	8	10	9	12	446	349.5	7.5	34	20.3	39.1	45.2	1.7	14	53	78.4	44.8	39.7	84.5	84	72.6	14.4
1136	M	40	0	10	558	3	24.7	0	0	0	0	0	0	0	0	7	12	14	17	436.5	262.5	5.5	104	39.1	51.4	38.5	0	10.1	54.4	60.1	30.2	31.5	61.7	79	51.4	22.2
1137	M	40	1		600	2.5	26.4	0	0	0	0	0	0	0	0	9	19	12	18	448.9	334.5	31	112.5	20	19	52.9	10.3	17.8	21.1	74.5	1.1	7.2	8.3	88	5.6	0.2
1138	F	62	0	0	0	0	23.4	0	0	0	0	0	0	0	0	11	22	6	13	506	210.5	196	101.5	32.1	19.7	65.6	0	14.7	33.4	41.6	0	8.6	8.6	82	10.8	3.7
1139	M	66	1			2	29	0	0	0	0	0	1	0	0	13	18	4	15	512	336	6	140.5	33.6	37.2	55.4	0	7.4	43	65.6	14.1	33.9	48	82	36.3	4.5
1140	M	26	0	0	154	2	24.4	0	0	0	0	0	0	0	0	18	22	13	33	394	274.5	25	66.5	25.6	13.8	54.7	14	17.5	20	69.7	0.2	10.7	10.9	93	7.9	0
1141	M	49	1	0	0	9	31.2	1	1	0	0	0	0	0	0			16	35	445.5	404.5	6.5	83.5	7.9	25.5	54	0	20.5	27.6	90.8	0.4	19.4	19.8	77	17.1	6.2
1142	M	46	0		2214	5	26.8	1	0	0	0	0	0	0	0	4	3	9	12	375.5	314	4.5	228.5	15.4	46.8	39.6	0.5	13.1	59.1	83.6	70.5	10.5	81	52	71.8	62.9
1143	F	68	1	0	0	1.5	30.4	0	0	0	0	0	0	0	0	7	20	5	10	526.5	301	8.5	236.5	41.9	17.9	50.4	0.5	31.2	20.6	57.2	0	10.4	10.4	87	12.2	0.6
1144	M	51	0	12.5	0	3	22.9	0	0	0	0	0	0	0	0	6	8	8	12	466	433.5	19	74.5	3	5.6	78.3	0	16.1	11.9	93	1.2	8.7	9.9	87	4	0.4
1145	M	71	1		0	1	24.3	1	0	0	0	0	0	0	0	5	2	1	8	515.5	375.5	8	121	26	37.3	46.5	0	16.2	37.2	72.8	11	22.2	33.2	86	20.6	3.2
1146	F	60	1	0	100.5	2	21.5	1	0	0	0	0	0	0	0	5	8	13	13	478.5	443.5	4	70.5	6.5	13.4	52.8	9.8	24	13.3	92.7	3.5	20.6	24.1	86	20.8	1.2
1147	M	63	0	40	0	1	27.9	1	1	1	0	0	1	0	0		6	1	17	419	383	7	83	7	31.1	45.6	10.2	13.1	29.2	91.4	17.3	21.6	38.9	85	34.5	10.3
1148	M	30	1	17	312	1.5	22	0	0	0	0	0	0	0	0	9	17	19	34	486	431	3	0	10.8	13.7	45.9	18.9	21.5	23.6	88.7	1.4	8.5	9.9	90	5.7	0
1149	M	32	0	0	44.5	1	25.8	0	0	0	0	0	0	0	0	6	6	9	6	458.5	434	3.5	84	4.6	8.9	51.6	16	23.5	7.9	94.7	5.8	2.8	8.6	86	8	1
1150	M	30	0	0	22	1	22.3	0	0	0	0	0	0	0	0	5	5	8	4	433.5	332	3	128.5	22.9	24.7	52.1	2.1	21.1	29.5	76.6	15.5	17.2	32.7	77	24.9	7.6
1151	M	40	0	0	37	2.5	23.7	0	0	0	0	0	0	0	0	9	7	10	10	511	495	1.5	68	2.8	6.8	56.1	10.8	26.3	10.7	96.9	2.4	8.4	10.8	89	8.1	0.2
1152	M	47	0	0	300	1	26.4	0	0	0	0	0	0	0	0	7	12	7	13	311	193	2	90.5	37.5	44.1	47.9	0	8	29.6	62.1	0	19.6	19.6	89	12.1	0
1153	M	61	0		0	1	24.6	1	0	0	0	0	0	0	0	8	5	8	2	359	275	11	82	21	34.9	32	0.2	32.9	42.8	76.6	21.6	22.9	44.5	74	36.9	8.5
1154	M	58	1	0	0	1	23.3	0	0	0	0	0	0	0	0	8	13	8	20	321.5	268.5	5.5	105.5	15	36.1	54.9	0	9	45.6	83.5	44.5	2.9	47.4	82	37.8	11.8
1155	M	29	0	7	52	1	26.4	0	0	0	0	0	0	0	0	2	1	2	2	438.5	400	10	92.5	6.7	16.5	51.1	10	22.4	13.5	91.2	4.1	6.9	11	79	8.4	3.3
1156	M	57	1		0	1	28.7	1	1	1	0	0	0	0	0	11	19	5	22	431.5	330.5	33	105.5	17.1	28	43.3	2.7	26	27	76.6	1.6	40.3	41.9	83	37.2	15.4
1157	M	66	1	0	360	1	26.1	0	0	1	0	0	0	0	0	5	8	4	8	479	396.5	4.5	80	16.4	27.9	50.2	1.1	20.8	38.3	82.8	3.9	26.2	30.1	89	23.3	0.3
1158	F	84	1	0	0	1	24.4	1	1	0	0	0	0	0	1		13	2	22	501	378.5	18.5	101.5	21.6	31.7	46.6	6.7	14.8	32.2	75.6	26.6	23.7	50.3	82	44.4	4.1
1159	M	38	0			1	24.1	0	0	0	0	0	0	0	0	5	10	7	10	455.5	414	4.5	100.5	8.2	24	49.3	3.5	23.2	30.4	90.9	0.4	16.2	16.6	87	9.1	0.3
1160	F	67	1	0	0	1	21.6	1	0	0	0	0	0	0	0	2	9	4	22	480	358.5	13.5	116	23.1	13.2	58.3	12.7	15.8	19.6	74.7	11.4	10.7	22.1	89	13.2	0.2
1161	M	56	1	0	176	0	24.5	0	1	1	0	0	0	0	0	6	10	5	9	468	385.5	2	86.5	17.3	27.7	54.1	3.4	14.8	30.7	82.4	8.6	11.8	20.4	86	12.9	0.2
1162	M	51	1			1	28.4	0	0	0	0	0	0	0	0	6	13	19	13	372	160	51	237	50.2	30.9	57.2	11.6	0.3	44.3	43	1.5	32.2	33.7	75	12.8	1.5
1163	M	63	1	40	180	2	27.8	1	0	1	0	0	1	0	0	17	22	2	17	438.5	382.5	6.1	235	11.6	59.3	25.1	0	15.6	45.4	87.2	40.5	24.3	64.8	79	58.5	35.1
1164	F	61	1	0	0	1	23.7	0	0	0	0	0	0	0	0	6	6	1	8	497	464.5	6	93.5	5.4	8.7	68.3	7.6	15.4	10.9	93.5	0.3	8.9	9.2	90	7.1	0
1165	M	54	0		115	1	24.8	0	0	0	0	0	0	0	0	6	9	6	16	377.5	288	13.5	85.5	20.9	31.9	39.5	5.9	22.7	46.6	76.3	43.3	9.2	52.5	81	48.3	18.1
1166	M	72	1			1	23.8	0	0	0	0	0	0	0	0	0	0	3	4	443.5	388	3.1	55	11.9	21.3	60.8	0.1	17.8	14.8	87.5	0	7.9	7.9	91	6	0
1167	M	54	0			1	27.9	1	0	1	0	0	0	0	1	7	6	14	18	393.5	351	4.5	112.5	9.8	25.4	52.1	0	22.5	21.5	89.2	13.2	7.4	20.6	75	17.8	9.2
1168	M	51	0	20	7.5	2	27.1	1	1	0	0	0	0	0	0	6	9	10	6	420.5	402	4	66	3.5	24	47.6	4.6	23.8	25.1	95.6	42.5	22.3	64.8	78	60.6	34
1169	F	34	1	0	0	1	33.9	0	0	0	0	0	0	0	0	9	16	16	19	469.5	365	1	102.5	22.1	38.2	56.8	0.3	4.7	33.1	77.7	0.5	5.9	6.4	92	6.6	0
1170	M	57	0	0		2	27.5	0	0	0	0	0	0	0	0	9	12	14	6	406.5	312.5	25	182.5	18.1	32.8	54.6	1.4	11.2	42.2	76.9	8.8	34.4	43.2	83	35.7	4.6
1171	M	28	0	0	0	1	23.1	0	0	0	0	0	0	0	0	10	18	16	19	470	348	42	71	18.7	21.6	47.7	10.3	20.4	23.2	74	1.4	7.4	8.8	88	0.9	0.2
1172	F	65	1	0	0	0	29.3	1	0	0	0	0	0	0	0	5	13	3	31	471.5	361	17	167.5	20.6	33.7	41.1	0	25.2	37.6	76.6	25.6	54.7	80.3	88	75.1	1.2
1173	M	56	1	0		2	28.4	1	1	1	0	0	0	0	0		16	3	11	401	283.5	8.5	291	27.8	27.5	69.1	0	3.4	32.2	70.7	0.6	46.6	47.2	89	32.8	0
1174	F	58	1	0	132	3	23.4	0	0	0	0	0	0	0	0	6	11	6	1	467.6	330.5	69.1	106	17.1	20.9	59.6	0	19.5	39.8	70.7	69.5	10.2	79.7	79	73.7	30.7
1175	M	61	0		120	2	24.4	1	0	0	0	0	0	0	0	0	0	9	0	487.5	404.5	6.5	162.5	15.9	25.3	56.7	0.3	17.7	44.5	83	48.5	23.3	71.8	74	64.1	22.1
1176	M	65	1	0	12.84	2	26	1	0	0	0	0	0	0	0	5	7	9	24	382	192.5	36	226.5	44.4	55.6	41.5	0	2.9	63	50.4	12.8	43.9	56.7	85	44.9	3.7
1177	M	73	0		0	1	24.4	0	1	1	0	0	0	0	0	7	1	2	9	407	316	57	142.5	9.7	21.2	71	0	7.8	15.1	77.6	2.1	30.6	32.7	85	30.8	2.1
1178	F	83	1	0	0	1	22.1	1	0	0	0	0	0	0	0	6	9	15	7	542.5	425	6.5	57.5	20.7	17.2	62.2	4.6	16	16.3	78.3	1.7	14	15.7	89	10.9	0.1
1179	M	63	1		0		24.9	1	0	0	0	0	0	0	0	5	12	1	31	362.5	238.5	15.5	151	31.3	43	31.4	12.4	13.2	38.7	65.8	15.9	26.9	42.8	90	35.2	0
1180	M	27	0	2.4		2	34.6	0	0	0	0	0	0	0	0	14	24	9	18	501.5	486	2.5	56	2.6	9.5	60.3	9.4	20.8	11.5	96.9	1.2	14.2	15.4	85	22	2.2
1181	M	79	0		0	2	24.3	1	0	0	0	0	0	1	0	14	18	14	22	328.5	275	3	50	15.5	13.3	63.4	1.1	22.2	22.6	83.7	8.5	13.1	21.6	86	15.7	0.4
1182	M	65	1		45	4	23.8	0	0	0	0	0	0	0	0	5	7	5	16	422.5	392.5	10.5	60	4.7	17.3	57.9	6.5	18.3	17	92.9	5.5	10.7	16.2	88	11	0.2
1183	F	43	1	0		2	27.4	0	0	0	0	0	0	0	0	6	9	7	10	421	397.5	6	79.5	4.2	14.3	53.4	7.3	25	15.8	94.4	0.5	14.3	14.8	86	11.6	0.2
1184	M	32	1	0	22	1	28.1	0	0	0	0	0	0	0	0	6	11	22	13	467	393.5	5	14.5	14.8	9.3	55.4	16.7	18.6	16.8	84.3	0	12.2	12.2	89	7.2	0.2
1185	M	27	0	0	0	0	25.7	0	0	0	0	0	0	0	0	10	14	17	8	485	392	11	61.5	17.3	13.4	42.5	16.5	27.6	18.6	80.8	1.2	9	10.2	92	4.3	0
1186	M	62	1	0	0	1	20.3	1	1	0	0	0	0	0	0	10	15	4	14	469.5	384	3	74.5	17.7	11.3	48.8	2.9	37	14.6	81.8	0	9.7	9.7	88	4.8	0.2
1187	M	60	0	0	22	3	28.7	1	0	0	0	0	0	0	0	3	0	9	7	387.5	350.5	3	99	8.8	25.1	54.5	6.3	14.1	33	90.5	18	27.9	45.9	77	36.5	6.5
1188	M	35	0	7.5	41	2	31.3	0	0	0	0	0	0	0	0	13	11	19	6	493	347	24	153	26	31.6	43.2	0.6	24.6	38	70.4	0.2	24.2	24.4	91	8.3	0
1189	F	56	0	0	11	1	24.1	0	0	1	0	0	0	0	0	12	16	4	12	455.5	427	10.5	189	4	9.7	73.7	7.6	9	14.8	93.7	4.2	24.6	28.8	69	26.8	3.7
1190	F	62	0	0	0	2	22.7	1	0	1	0	0	0	0	0	6	7	14	12	443	415	2.1	59	5.9	26.1	55.3	0	18.6	31.6	93.7	29.7	26.7	56.4	73	50.5	30.1
1191	M	67	1	0	0	1	21.1	0	1	1	0	0	0	0	0	12	22	7	19	462	306.5	9.5	79.5	32.3	16.2	75.2	0	8.6	25.4	66.3	0.8	10.4	11.2	86	10.4	1.2
1192	M	56	0	6	180	2	28	1	0	0	0	0	0	0	0	5	13	11	2	462.5	277	3.5	324	39.6	46	39	0	15	56.9	59.9	18	58.5	76.5	75	69.1	30.5
1193	M	28	1	0	45	6	28.7	0	0	0	0	0	0	0	0	4	8	4	14	465	428	3	151.5	7.4	11.6	69.5	11.8	7.1	17.3	92.1	1	6.3	7.3	94	1.4	0
1194	F	66	1	0	0	0	22.4	0	0	0	0	0	0	0	0	19	23	1	13	406	274	12.5	83.5	30.4	14.6	62.4	5.1	17.9	21.4	67.5	1.1	8.3	9.4	93	1.8	0
1195	M	35	0		115	1	22.6	0	0	0	0	0	0	0	0	7	18	14	8	338	317	3.5	0	5.2	19.7	58.7	0	21.6	38.2	93.8	42	5.7	47.7	76	41.6	23.5
1196	F	65	1	0		2	28.3	1	0	1	0	0	0	0	0			4		456.4	391.5	3.5	72.5	13.6	14.6	57.4	4.6	23.4	16.4	85.8	0.3	7.7	8	89	3.5	0.2
1197	F	45	1	0	0	2	26.8	0	0	0	0	0	0	0	0	7	17	10	18	489.5	458.5	7.5	84	4.9	25.5	49.3	1.2	24	28.3	93.7	13.5	22.1	35.6	92	19	0
1198	M	74	0		45	3	24.9	1	0	0	0	0	0	0	0	2	0	8	4	510	347	26	64.5	28.3	25.4	55.9	0.1	18.6	28	68	4.1	15.2	19.3	91	2.6	0
1199	M	48	0	0	52	2	30.9	0	0	1	0	0	0	0	0	6	7	8	5	510.5	328	17	143	33.5	15.8	68	1.4	14.8	12.8	64.3	0.2	5.9	6.1	94	3.7	0
1200	M	28	0	0		1	30.6	0	0	0	0	0	0	0	0	7	7	13	15	434	400	0.5	92.5	7.7	16.9	66.5	1.5	15.1	17.2	92.2	11.4	3.6	15	84	10.1	2.3
1201	M	46	0	0.25	180	0.5	30.1	1	0	1	0	0	0	0	0	8	9	7	10	367	274	12	94.5	22.8	42.5	39.4	0	18.1	59.1	74.7	56.9	19.1	76	82	69.9	29.3
1202	M	54	1			4	24.7	0	0	0	0	0	0	0	0	7	10	8	18	349	292.5	7.5	213	14.3	43.2	39.1	2.7	15	40.5	83.8	25.8	12.3	38.1	69	31.8	13.7
1203	M	58	1	30		3.5	21.7	0	0	0	0	0	0	0	0	4	5	3	19	365.5	323.5	5	63.5	10.3	28.1	55.1	0.3	16.5	35	88.5	23.2	11.7	34.9	84	14.5	0.7
1204	M	72	0		15	0.5	30.1	1	0	0	0	0	1	0	0	4	15	5	34	446	352.5	19	125.5	17.4	35.9	49.8	0	14.3	37.8	79	15	27.1	42.1	84	35.4	8.9
1205	F	44	1	0	0	1	26.3	0	0	1	0	0	0	0	0	12	13	12	13	387	347.5	7	92	8.5	9.1	62.9	14	14	15.1	89.8	4.5	12.9	17.4	84	11.1	1
1206	M	61	0	3.5	22.5	3	27	0	0	0	0	0	0	0	0	6	11	9	20	338.5	262.5	4	73	21.5	41.1	40.2	0	18.7	57.1	77.5	51.2	11.9	63.1	74	57.6	29.9
1207	F	69	1	0	0	2.5	23	1	0	1	0	0	1	0	0	2	1	4	6	519	301.5	81	257.5	31.2	26.5	43.7	12.9	16.9	24.1	58.1	0.2	9.4	9.6	92	4.6	0
1208	M	63	1	0		2	22.7	0	0	0	0	0	0	0	1	7	11	9	10	450	410	2.5	42.5	8.4	16.7	64	1.1	18.2	20.7	91.1	8	26	34	83	28.4	0.9
1209	F	55	0	0		0.5	23.1	0	0	0	0	0	0	0	0	7	12	6	23	459	417.5	3	109	8.4	11.6	68.7	0.4	19.3	14.7	91	0.4	10.5	10.9	90	6	0
1210	M	36	1	0		2.5	30.1	0	0	0	0	0	0	0	0	3	15	17	16	466	440	1.5	59	5.3	5	61.8	11.3	21.9	13.3	94.4	0.4	5.2	5.6	83	1.5	0
1211	M	60	0		30	1	27.2	1	0	1	0	0	0	0	0	3	0	8	6	502.5	310	14	264	36.5	46.1	29.9	6.9	17.1	47.2	61.7	0.4	18	18.4	88	9.5	0
1212	M	35	0	0	240	1	27	1	0	0	0	0	0	0	0	4	11	7	10	431.5	356.5	30	91.5	11.2	13	55.5	18.2	13.3	20.7	82.6	0	9.9	9.9	92	7.2	0
1213	F	59	0	0	0	1	25.6	1	0	0	0	0	0	0	0	9	8	13	13	451	428.5	3.5	72	4.2	5.8	52.4	18.2	23.6	9.9	95	2.9	19.7	22.6	78	23.1	4.8
1214	M	46	0	0	135	1	31.2	1	0	1	0	0	0	0	0	8	12	8	18	397	343.5	10	168	11.2	62.9	21.2	0	15.9	68.5	86.5	73.2	14.8	88	70	84.4	58
1215	F	51	1	0	0	0	29	0	0	0	0	0	0	0	0	10	7	6	25	415.5	395	8.5	215	2.9	3.7	88.1	0	8.2	8.4	95.1	0	22.3	22.3	86	22.9	1.5
1216	M	28	0	0		0	24	0	0	0	0	0	0	0	0	5	5	11	5	417	388	3.5	93.5	6.2	10	62	9.8	18.2	21.8	93.1	4.9	15.5	20.4	90	18.2	0
1217	F	62	1	0	0	0	26	0	0	0	0	0	0	0	0	2	0	5	2	417.5	389.5	2	57.5	6.3	5.8	63.9	10.3	20	11.1	93.3	1.8	7.9	9.7	81	7.9	0.9
1218	M	65	1	0		0	27.1	0	0	0	0	0	1	0	0	7	13	10	17	374.5	298	3.5	84.5	19.7	35.2	49.3	0.2	15.3	34.8	79.6	0.6	40.3	40.9	89	14.9	0.4
1219	M	23	0	3.5		1	28.1	0	0	0	0	0	0	0	0	7	9	13	13	420	407	1	73	2.9	8.6	45.3	24.1	22	11.2	96.9	2.2	8.3	10.5	85	8.7	0.6
1220	M	59	0		0	1	20.1	0	0	0	0	0	0	0	0	11	18	1	30	362.5	266.5	10	215.5	24.4	9.6	84.8	0	5.6	19.8	73.5	5	13.5	18.5	86	11	1.4
1221	F	32	0	0		6	29.1	0	0	0	0	0	0	0	0	13	18	10	16	501	220	179	194	31.7	12	55.5	19.5	13	21.1	43.9	0	12.5	12.5	92	14.7	0
1222	F	62	1	0	0	2	25	1	0	0	0	0	0	0	0	9	10	9	14	419.5	358	2	55	14.2	9.5	56.5	14.9	19.1	12.9	85.3	1.8	17.1	18.9	84	15.9	1.3
1223	M	44	1	0	16.5	0	27.1	1	0	0	0	0	0	0	0	8	18	14	13	426	366	3.5	80	13.4	26	59.6	0.1	14.3	17.2	85.9	0.2	13.3	13.5	83	15.2	1.5
1224	M	65	0	0	0	2	25.8	1	1	1	1	0	1	1	1			4		317	220.5	6.5	93.5	29	42.6	55.1	0	2.3	44.7	69.6	50.6	31.3	81.9	78	78.9	13.3
1225	M	52	1	33	11	1.5	26.2	1	0	0	0	0	0	0	0	11	10	12	12	434.5	396	11.5	126.5	6.4	19.9	63.6	0.3	16.2	18.9	91.1	0.6	23.3	23.9	88	21.1	0.3
1226	M	53	1		120	2	29.4	1	0	1	0	0	0	0	0	9	11	14	14	328.2	285	5.5	105	11.7	28.6	50.3	0	21.1	31.4	86.8	18.9	29.3	48.2	71	46.9	20.8
1227	M	59	1	0	360	0	29	1	0	0	0	0	0	0	0	7	11	10	22	489.5	255	16.5	212.5	46.1	28.6	39.6	10.4	21.4	41.6	52.1	15.8	28	43.8	85	32	5.4
1228	F	49	1	0	0	1	25.2	0	1	0	0	0	0	0	0	14	15	15	32	509.5	481.5	12.5	81.5	3.1	6.6	69.2	0.1	24.1	12.5	94.5	0	6.7	6.7	85	6.6	1.1
1229	F	60	1	0	0	1	32	1	0	0	0	0	0	0	0	7	7	4	11	408.5	355.5	7	178	11.4	22.6	64.8	6.6	6	24.8	87	1.9	68.2	70.1	79	64.5	7.6
1230	M	38	0	10	0	2	28	0	0	0	0	0	0	0	0	3	13	11	13	456	384.5	7	96.5	14.4	15	58.3	10.9	15.9	13	84.3	0.2	5.1	5.3	81	4.7	0.8
1231	M	68	1	25	0	1	28	0	0	0	0	0	0	0	0	15	28	23	30	463.5	379.5	8.5	-	16.6	48.4	51.6	0	0	16.3	81.9	3.3	14.9	18.2	89	10.1	0.9
1232	F	57	1	0		0	24.7	0	0	0	0	0	0	0	0	10	12	7	22	361	331	1.5	97.5	7.9	22.1	60.6	2.3	15	33.1	91.7	9.4	25	34.4	80	14	3.3
1233	M	65	1		0	3	25.7	0	0	0	0	0	1	0	0	8	14	17	13	379	317	5	92	15.2	26.8	55.4	0	17.8	30	83.6	31.2	24.6	55.8	83	49.4	13.6
1234	M	64	1	0	89.1	1	28.4	1	1	0	0	0	0	0	0	8	18	15	16	443	352	48	66	10.9	25.1	53.3	0.3	21.3	30.5	79.5	4.3	15.6	19.9	82	11.3	2
1235	M	50	1	0		2	23.1	0	1	1	0	0	0	1	0	10	14	7	20	391	321.5	4	115	16.9	19.7	59.3	5	16	27.8	82.2	4.1	18.5	22.6	84	12.3	0.9
1236	F	66	1	0	7.5	2	24	1	1	1	0	0	1	0	0	10	14	8	25	356.1	293.5	4.5	110.5	16.5	23.2	63.9	0	12.9	24.1	82.4	4.5	16.4	20.9	84	17.4	3.5
1237	M	58	1	0		3	24.8	0	0	0	0	0	0	0	0	4	5	8	2	341	310	7.5	62	7	31.1	42.7	6.2	20	20.1	90.9	21.3	13	34.3	75	32.7	10.8
1238	M	64	1	0	25.68	2	24.9	1	0	1	0	0	0	1	0	8	12	5	2	502.5	193	165	145.5	42.8	38.9	42.2	0	18.9	31.3	38.4	2.5	24.6	27.1	92	9	0
1239	M	65	1	0	0	0	26.7	1	1	1	1	0	0	0	1	5	11	8	19	330.5	228	20	131.5	26.6	54.8	43.9	0	1.3	95.5	69	33.2	86.6	119.8	70	111.6	109.2
1240	F	65	1	0	0	0	25.2	1	0	1	0	0	0	0	0	10	15	11	13	427.5	368.5	9	118.5	11.9	18.9	57.5	1.8	21.8	22	86.2	2.4	14.9	17.3	85	16.8	1.5
1241	M	48	0	0		3	26.1	0	0	0	0	0	0	0	0	8	6	14	7	381	329	4.5	58.5	12.6	43	45.9	0	11.1	50.6	86.4	5.8	53.8	59.6	87	46.1	1.6
1242	M	60	1		240	2	24.1	1	0	1	0	0	0	0	0	4	6	9	15	453.5	296	17.5	70	32.1	21.5	45.8	2	30.7	25.5	65.3	5.9	20.3	26.2	87	20.3	0.2
1243	F	69	1	0	0	0	18.6	0	0	1	0	0	0	0	0	14	27			414	321	12.5	236	20.1	16.7	70.5	0	12.8	18.3	77.5	8	5.8	13.8	91	7.1	0
1244	M	29	0			2	24.4	0	0	0	0	0	0	0	0	5	8	6	8	452.1	393	31	136	6.7	16.2	62.3	0	21.5	18.5	86.9	2.7	7	9.7	88	3.5	0.2
1245	M	41	1	10	60	2	31.3	1	1	0	0	0	0	0	0	8	16	11	5	333.5	291.5	6.5	95	10.9	52	29.1	0	18.9	69.4	87.4	66.5	17.1	83.6	67	81.1	74.1
1246	F	33	1	0		3.5	18	0	0	0	0	0	0	0	0	6	8	9	8	412	351	13	89.5	12	20.1	58.3	1.8	19.8	30.9	85.2	0.2	16.8	17	93	0.5	0
1247	F	74	1	0	0	0	26.9	1	0	1	1	0	0	1	0			10		338.5	297	13.5	143	8.6	20.7	57.4	0.2	21.7	22.4	87.7	66.7	11.5	78.2	81	75.8	58.2
1248	F	57	1	0	0		24.1	1	0	1	0	0	0	0	0	12	12	8	29	422.5	375.5	19	62.5	6.9	8.9	58.6	0	32.5	9.9	88.9	0.2	17.7	17.9	85	16.8	2.1
1249	M	19	0	0			38.5	0	0	0	0	0	0	0	0	6	14	18	4	501.5	441.5	0	0	12	22.3	47	14.6	16.1	12	88	0.8	8.6	9.4	86	9.2	0.3
1250	M	64	1		7.5	0	25.6	1	0	1	1	0	1	0	0	4	9	9	16	439.5	321.5	5	118.5	26	55.2	33.3	0	11.5	38.3	73.1	2.1	26.1	28.2	87	23	0.7
1251	M	32	1		0	0	25.3	0	0	0	0	0	0	0	0	16	19	14	18	414.5	392	12.5	85.5	2.5	7	53.1	12.3	27.6	10.3	94.6	2.6	5.2	7.8	88	5.1	0.3
1252	M	66	1	0	0	3	22.6	0	0	0	0	0	0	0	0	7	11	9	11	309.5	267.5	8.5	16	11.1	19	59.3	0	21.7	20.4	86.4	7	16.1	23.1	85	17.3	2
1253	M	57	0	0	180	1.5	25.3	1	0	0	0	0	0	0	0	4	8	2	12	383.5	307	4	79	19.1	14.7	52.6	12.5	20.2	13.9	80.1	0	5.3	5.3	93	2.3	0
1254	M	46	0		7.5	1.5	27.6	0	0	0	0	0	0	0	0	4	12	9	17	385	299	11	137.5	20	32.4	59.4	1.3	6.9	52.4	77.7	13.4	35.7	49.1	76	17.5	3
1255	M	45	1	0	88	1.5	25.1	0	0	0	0	0	0	0	0	9	20	23	44	483.8	444	1	134.5	8	27.5	56.1	0.2	16.2	26.5	91.8	2	14.6	16.6	83	11.6	1.2
1256	M	48	1	0	0	1.5	31.2	1	1	1	0	0	0	0	0	7	6	14	12	473	317	15	-	30.8	54.7	37.6	7.7	0	33.9	67	7	26.3	33.3	82	34.6	6.4
1257	M	62	1	0	60	1.5	25.4	0	0	0	0	0	0	0	0	13	18	6	19	373.5	304	2	59.5	18.2	33.9	41.9	0	24.2	43.4	81.4	21.9	30.6	52.5	88	29	0.4
1258	F	78	0				23.4	0	0	0	0	0	0	0	0			3		397	341	4.5	104.5	13.1	22.7	46.5	7.2	23.6	16.7	85.9	11.3	26.5	37.8	78	35.4	32.6
1259	M	65	0	0	30	1	25.5	1	0	1	0	0	0	0	0	16	18	17	15	478.5	349	16.5	81.5	24.5	29.9	49.8	0	20.3	34.7	72.9	1.9	21.7	23.6	90	12	0
1260	F	38	1	0	0	1	26.6	1	0	0	0	0	0	0	0	14	19	11	7	419	287	15	189	29	20	56.9	0.3	22.8	14.2	68.5	0.2	8.4	8.6	87	6.3	0.4
1261	M	65	0	0	0	2	26.2	0	0	0	0	0	0	0	0	3	2	2	10	404.5	324	13.5	96	17.1	36.9	48.3	0	14.8	40.4	80.1	31.7	18.7	50.4	79	36.7	8.5
1262	F	65	1	0	128.52	0	21.2	0	0	0	0	0	0	0	0	13	21	1	21	378	300.5	2	77.5	20.1	15.6	73.8	0	10.6	12.2	79.5	2	5.4	7.4	89	4.8	0.2
1263	M	31	0			3	30.6	0	0	0	0	0	0	0	0	3	3	9		456	413	11.5	88.5	7.1	17.9	51.7	16.1	14.3	15.7	90.6	1.2	7.8	9	87	4.5	0.1
1264	M	68	1		180	2	25.3	1	0	0	0	0	0	0	0	10	16	6		395.5	267.5	11	69	30.4	23	55.7	0	21.3	36.5	67.6	11.2	35.2	46.4	77	42.6	7.4
